# Supplementary material for: A Global Gene Body Methylation Measure Correlates Independently with Overall Survival in Solid Cancer Types
Source: Cancers (Basel). 2020 Aug 12;12(8):2257. doi: 10.3390/cancers12082257 (PMC7464642; doi:10.3390/cancers12082257)
Supplement: Supplementary file 1 [file cancers-12-02257-s001.zip]

Archive with 2 entries (2 files):
- Supplement.pdf
- Tables S1 - SPIA results tables.xlsx
