# Supplementary material for: A Global Gene Body Methylation Measure Correlates Independently with Overall Survival in Solid Cancer Types
Source: Cancers (Basel). 2020 Aug 12;12(8):2257. doi: 10.3390/cancers12082257 (PMC7464642; doi:10.3390/cancers12082257)
Supplement: Supplementary file 1 [file cancers-12-02257-s001.zip › Tables S1 - SPIA results tables.xlsx]

## Sheet: SPIA_OvCa_FDR10
Name	ID	pSize	NDE	pNDE	tA	pPERT	pG	pGFdr	pGFWER	Status	KEGGLINK
Systemic lupus erythematosus	5322	46	12	0.000178408	213.44	0.003	3.95822e-06	0.00079956	0.00079956	Activated	http://www.genome.jp/dbget-bin/show_pathway?hsa05322+720+721+712+713+714+729+941+3109+3111+3117+3118+6632
Staphylococcus aureus infection	5150	51	12	0.000503246	352.894	0.0126	4.64933e-05	0.00469582	0.00939165	Activated	http://www.genome.jp/dbget-bin/show_pathway?hsa05150+712+713+714+720+721+2213+3109+3111+3117+3118+719+3689
Glioma	5214	70	10	0.0481988	420.484	0.0214	0.004554	0.235482	0.919909	Activated	http://www.genome.jp/dbget-bin/show_pathway?hsa05214+1950+5155+51806+5578+5582+25759+2475+1869+1871+578
Phospholipase D signaling pathway	4072	132	15	0.0993027	494.961	0.011	0.00572681	0.235482	1	Activated	http://www.genome.jp/dbget-bin/show_pathway?hsa04072+25759+10161+10411+11069+5578+6009+2475+23396+10672+1608+1609+5155+1950+26052+382
Calcium signaling pathway	4020	164	18	0.0986693	269.028	0.018	0.00832531	0.235482	1	Activated	http://www.genome.jp/dbget-bin/show_pathway?hsa04020+3707+5153+4843+5578+5582+9630+5027+113026+3710+5260+6261+6263+10800+1909+1910+51806+291+153
Cocaine addiction	5030	44	6	0.131673	-136.268	0.0126	0.00880676	0.235482	1	Inhibited	http://www.genome.jp/dbget-bin/show_pathway?hsa05030+1813+1388+90993+2891+84152+1742
Taste transduction	4742	58	8	0.0854404	94.1655	0.024	0.00897839	0.235482	1	Activated	http://www.genome.jp/dbget-bin/show_pathway?hsa04742+3710+6335+5153+10021+40+2556+2550+3355
Renin secretion	4924	56	8	0.07256	156.276	0.0346	0.0103027	0.235482	1	Activated	http://www.genome.jp/dbget-bin/show_pathway?hsa04924+153+3710+1636+5734+1909+5153+22802+51806
Pertussis	5133	71	9	0.107002	222.758	0.0216	0.0104918	0.235482	1	Activated	http://www.genome.jp/dbget-bin/show_pathway?hsa05133+3689+51806+4615+4843+712+713+714+720+721
Amphetamine addiction	5031	60	7	0.194812	155.396	0.015	0.0160643	0.243527	1	Activated	http://www.genome.jp/dbget-bin/show_pathway?hsa05031+2891+51806+84152+1388+90993+5578+5582
Autoimmune thyroid disease	5320	32	7	0.0111614	30.9884	0.2286	0.0161238	0.243527	1	Activated	http://www.genome.jp/dbget-bin/show_pathway?hsa05320+3109+3111+3117+3118+7038+3135+941
EGFR tyrosine kinase inhibitor resistance	1521	78	10	0.0873922	397.085	0.0476	0.0162015	0.243527	1	Activated	http://www.genome.jp/dbget-bin/show_pathway?hsa01521+1978+6198+2475+25759+5578+5582+1950+3791+6774+5155
HIF-1 signaling pathway	4066	92	15	0.00557814	171.176	0.3188	0.0166868	0.243527	1	Activated	http://www.genome.jp/dbget-bin/show_pathway?hsa04066+112399+3091+1950+2475+1536+5578+5582+5163+5160+3099+7018+4843+6774+1978+6198
Graft-versus-host disease	5332	31	6	0.0323606	30.9884	0.1378	0.018897	0.243527	1	Activated	http://www.genome.jp/dbget-bin/show_pathway?hsa05332+3109+3111+3117+3118+3135+941
cAMP signaling pathway	4024	175	14	0.52485	337.173	0.0014	0.019255	0.243527	1	Activated	http://www.genome.jp/dbget-bin/show_pathway?hsa04024+1813+1909+2550+3355+51806+10411+11069+90993+153+6662+10257+2891+10021+84152
Thermogenesis	4714	202	21	0.120966	-393.162	0.0396	0.0192893	0.243527	1	Inhibited	http://www.genome.jp/dbget-bin/show_pathway?hsa04714+90993+8110+6197+6009+2475+6198+2260+5562+1337+1340+1350+1537+4715+4722+4725+4726+6389+6390+7386+9167+91942
ErbB signaling pathway	4012	84	10	0.126585	386.577	0.048	0.023571	0.249382	1	Activated	http://www.genome.jp/dbget-bin/show_pathway?hsa04012+6777+1978+6198+2475+5609+10718+25759+5578+5582+1950
Central carbon metabolism in cancer	5230	62	8	0.114934	-377.171	0.0544	0.0236867	0.249382	1	Inhibited	http://www.genome.jp/dbget-bin/show_pathway?hsa05230+9123+3091+5160+5163+2260+2475+3099+2539
Complement and coagulation cascades	4610	68	11	0.017229	69.181	0.2608	0.0256794	0.249382	1	Activated	http://www.genome.jp/dbget-bin/show_pathway?hsa04610+712+713+714+729+720+721+1361+1191+10544+3689+719
Allograft rejection	5330	30	6	0.0279057	30.9884	0.2064	0.0267138	0.249382	1	Activated	http://www.genome.jp/dbget-bin/show_pathway?hsa05330+3109+3111+3117+3118+3135+941
Pancreatic cancer	5212	75	12	0.0143429	110.513	0.2934	0.0267236	0.249382	1	Activated	http://www.genome.jp/dbget-bin/show_pathway?hsa05212+8517+10928+1950+6774+1869+1871+4087+4088+4089+2475+6198+578
Type I diabetes mellitus	4940	36	6	0.0613746	30.9884	0.1194	0.0271604	0.249382	1	Activated	http://www.genome.jp/dbget-bin/show_pathway?hsa04940+941+3109+3111+3117+3118+3135
Gap junction	4540	80	9	0.180749	291.271	0.041	0.0303934	0.266933	1	Activated	http://www.genome.jp/dbget-bin/show_pathway?hsa04540+1453+5578+5582+5598+1950+5155+153+1813+3710
Parkinson disease	5012	118	16	0.0236938	-59.1992	0.2794	0.0347268	0.287777	1	Inhibited	http://www.genome.jp/dbget-bin/show_pathway?hsa05012+7314+6622+4715+4722+4725+4726+6389+6390+1537+7386+1337+1340+1350+9167+291+1813
Phototransduction	4744	24	4	0.117266	-120.486	0.0868	0.0357128	0.287777	1	Inhibited	http://www.genome.jp/dbget-bin/show_pathway?hsa04744+5148+5158+6295+51806
Th17 cell differentiation	4659	96	16	0.00342712	-88.9838	0.5706	0.0370406	0.287777	1	Inhibited	http://www.genome.jp/dbget-bin/show_pathway?hsa04659+8517+3561+6777+3109+3111+3117+3118+3572+6774+2475+5914+6257+4087+4088+4089+3091
Alzheimer disease	5010	150	17	0.0850329	104.656	0.1348	0.0399919	0.29824	1	Activated	http://www.genome.jp/dbget-bin/show_pathway?hsa05010+4715+4722+4725+4726+6389+6390+1537+7386+1337+1340+1350+9167+6263+3710+824+51806+6622
cGMP-PKG signaling pathway	4022	145	10	0.720821	392.586	0.0012	0.0415757	0.29824	1	Activated	http://www.genome.jp/dbget-bin/show_pathway?hsa04022+3710+1909+1910+4209+1388+90993+291+51806+153+10672
Dilated cardiomyopathy (DCM)	5414	79	8	0.287152	64.8653	0.0308	0.0428166	0.29824	1	Activated	http://www.genome.jp/dbget-bin/show_pathway?hsa05414+6444+782+3672+3673+3675+3679+3690+153
Aldosterone synthesis and secretion	4925	88	9	0.26078	182.386	0.0454	0.0495667	0.317127	1	Activated	http://www.genome.jp/dbget-bin/show_pathway?hsa04925+3710+3777+1388+90993+51806+5578+5582+1583+1589
Long-term potentiation	4720	62	8	0.114934	248.98	0.1298	0.0498643	0.317127	1	Activated	http://www.genome.jp/dbget-bin/show_pathway?hsa04720+5578+5582+51806+6197+2891+10411+5502+3710
Antigen processing and presentation	4612	58	10	0.0148267	26.427	0.4486	0.0516465	0.317127	1	Activated	http://www.genome.jp/dbget-bin/show_pathway?hsa04612+3109+4801+6892+3135+3111+3117+3118+6891+3306+3308
Salivary secretion	4970	80	8	0.298975	112.807	0.038	0.0518079	0.317127	1	Activated	http://www.genome.jp/dbget-bin/show_pathway?hsa04970+153+6558+3710+5578+5582+6263+51806+1472
Choline metabolism in cancer	5231	93	12	0.0628784	118.749	0.2278	0.0536774	0.318907	1	Activated	http://www.genome.jp/dbget-bin/show_pathway?hsa05231+1950+5155+6009+2475+6198+1978+1608+1609+23396+3091+5578+5582
Regulation of actin cytoskeleton	4810	195	16	0.479284	479.939	0.0146	0.0571938	0.32612	1	Activated	http://www.genome.jp/dbget-bin/show_pathway?hsa04810+221178+85464+23396+103910+10627+4636+3672+3673+3675+3679+3689+3690+10672+2260+1950+5155
Gastric cancer	5226	136	17	0.040335	214.071	0.322	0.0591503	0.32612	1	Activated	http://www.genome.jp/dbget-bin/show_pathway?hsa05226+25759+2475+6198+51176+8322+54361+7479+578+4087+4088+4089+898+1869+1871+6469+6257+1950
Adrenergic signaling in cardiomyocytes	4261	130	10	0.585587	268.349	0.0078	0.0597349	0.32612	1	Activated	http://www.genome.jp/dbget-bin/show_pathway?hsa04261+782+153+1388+90993+5502+5521+51806+5578+10411+11069
Wnt signaling pathway	4310	136	14	0.18872	-149.397	0.1006	0.06327	0.33633	1	Inhibited	http://www.genome.jp/dbget-bin/show_pathway?hsa04310+4088+5578+5582+8322+23500+1487+4089+51176+56998+6907+80319+54361+7479+25805
Maturity onset diabetes of the young	4950	16	3	0.128144	62.7905	0.164	0.0675392	0.349819	1	Activated	http://www.genome.jp/dbget-bin/show_pathway?hsa04950+5080+3087+3170
Insulin signaling pathway	4910	129	13	0.221155	347.456	0.122	0.0857999	0.433289	1	Activated	http://www.genome.jp/dbget-bin/show_pathway?hsa04910+5562+51806+5260+5573+1978+25759+6198+5105+2475+2203+6009+6720+3099
Vascular smooth muscle contraction	4270	110	9	0.510067	289.22	0.0266	0.0886365	0.436697	1	Activated	http://www.genome.jp/dbget-bin/show_pathway?hsa04270+5578+5582+10672+3710+51806+26279+1909+5739+10203
Sulfur relay system	4122	8	2	0.127541	-28.5768	0.2548	0.101853	0.489865	1	Inhibited	http://www.genome.jp/dbget-bin/show_pathway?hsa04122+9054+4338
Transcriptional misregulation in cancer	5202	150	13	0.409473	25.7422	0.066	0.109922	0.516376	1	Activated	http://www.genome.jp/dbget-bin/show_pathway?hsa05202+2118+2119+85414+6257+862+5371+5914+6688+4299+55589+8148+3087+578
Focal adhesion	4510	192	19	0.185417	256.809	0.2122	0.115528	0.517758	1	Activated	http://www.genome.jp/dbget-bin/show_pathway?hsa04510+3690+3672+3673+3675+3679+103910+10627+4636+55742+7791+23396+824+5578+5582+1311+3791+1950+5155+25759
Circadian entrainment	4713	85	7	0.514526	234.784	0.0424	0.116447	0.517758	1	Activated	http://www.genome.jp/dbget-bin/show_pathway?hsa04713+51806+5578+5582+3710+6261+6263+2891
Chagas disease (American trypanosomiasis)	5142	96	11	0.137165	-135.289	0.2798	0.117905	0.517758	1	Inhibited	http://www.genome.jp/dbget-bin/show_pathway?hsa05142+712+713+714+4615+8517+4843+4087+4088+9630+5521+1636
Intestinal immune network for IgA production	4672	39	5	0.192891	30.9884	0.2266	0.126382	0.543173	1	Activated	http://www.genome.jp/dbget-bin/show_pathway?hsa04672+941+3109+3111+3117+3118
Leukocyte transendothelial migration	4670	105	10	0.319103	209.121	0.1338	0.132128	0.555241	1	Activated	http://www.genome.jp/dbget-bin/show_pathway?hsa04670+3689+103910+10627+4636+5578+5582+1536+653361+10411+11069
Alcoholism	5034	94	8	0.470035	301.132	0.0696	0.135924	0.555241	1	Activated	http://www.genome.jp/dbget-bin/show_pathway?hsa05034+84152+1388+90993+51564+51806+1813+25759+5569
TGF-beta signaling pathway	4350	81	7	0.462845	124.502	0.0734	0.137436	0.555241	1	Activated	http://www.genome.jp/dbget-bin/show_pathway?hsa04350+4089+4087+4088+7044+6198+25805+7050
Proteoglycans in cancer	5205	192	18	0.261159	-237.352	0.205	0.150341	0.586339	1	Inhibited	http://www.genome.jp/dbget-bin/show_pathway?hsa05205+3710+29102+6774+4087+5578+7078+3091+2475+6198+3673+3690+8322+2260+5582+6469+3791+54361+7479
Prostate cancer	5215	91	11	0.104259	-105.783	0.4198	0.150939	0.586339	1	Inhibited	http://www.genome.jp/dbget-bin/show_pathway?hsa05215+51176+1869+1871+2260+8517+90993+898+1950+5155+2475+2119
Osteoclast differentiation	4380	124	15	0.0654089	-94.0151	0.5292	0.154683	0.589545	1	Inhibited	http://www.genome.jp/dbget-bin/show_pathway?hsa04380+1540+8517+2213+799+3690+6688+5609+653361+10288+11006+11026+353514+79168+54209+55423
Non-alcoholic fatty liver disease (NAFLD)	4932	141	16	0.0918518	-88.6901	0.4688	0.159768	0.597651	1	Inhibited	http://www.genome.jp/dbget-bin/show_pathway?hsa04932+6720+6945+5562+83737+1337+1340+1350+9167+4715+4722+4725+4726+6389+6390+1537+7386
Hepatocellular carcinoma	5225	162	18	0.0903668	117.919	0.4916	0.168188	0.610495	1	Activated	http://www.genome.jp/dbget-bin/show_pathway?hsa05225+25759+2475+6198+51176+8322+54361+7479+1869+1871+578+5578+5582+4087+4088+4089+2952+114112+8110
Rheumatoid arthritis	5323	80	7	0.449715	30.9884	0.1136	0.172771	0.610495	1	Activated	http://www.genome.jp/dbget-bin/show_pathway?hsa05323+3109+3111+3117+3118+537+3689+941
Estrogen signaling pathway	4915	111	9	0.521221	334.402	0.0862	0.176901	0.610495	1	Activated	http://www.genome.jp/dbget-bin/show_pathway?hsa04915+1388+90993+2550+25759+3306+3710+51806+3866+5914
Fluid shear stress and atherosclerosis	5418	131	10	0.595489	239.754	0.062	0.179631	0.610495	1	Activated	http://www.genome.jp/dbget-bin/show_pathway?hsa05418+5598+5609+653361+3791+2952+5155+3690+5562+8517+51806
Protein processing in endoplasmic reticulum	4141	151	17	0.0891177	57.3717	0.5392	0.188802	0.610495	1	Activated	http://www.genome.jp/dbget-bin/show_pathway?hsa04141+5609+824+6185+55741+3998+4121+578+1388+8720+5886+29978+10277+3306+25956+56681+6238+6748
Platelet activation	4611	114	9	0.554141	382.657	0.0846	0.190554	0.610495	1	Activated	http://www.genome.jp/dbget-bin/show_pathway?hsa04611+3710+3673+10125+54518+3690+10672+103910+10627+5739
Cortisol synthesis and secretion	4927	57	7	0.162312	37.7731	0.4036	0.192406	0.610495	1	Activated	http://www.genome.jp/dbget-bin/show_pathway?hsa04927+3710+1388+90993+5151+1583+1589+3777
Circadian rhythm	4710	30	4	0.210504	-25.7028	0.3372	0.193229	0.610495	1	Inhibited	http://www.genome.jp/dbget-bin/show_pathway?hsa04710+4862+9572+1453+5562
Rap1 signaling pathway	4015	188	15	0.527229	343.998	0.1	0.195476	0.610495	1	Activated	http://www.genome.jp/dbget-bin/show_pathway?hsa04015+54518+1950+5155+2260+3791+10411+11069+26037+3689+9693+1813+51806+3690+5578+5582
Vibrio cholerae infection	5110	47	5	0.314579	17.9564	0.2352	0.19714	0.610495	1	Activated	http://www.genome.jp/dbget-bin/show_pathway?hsa05110+537+9414+5578+6558+11014
Viral myocarditis	5416	55	8	0.0665909	21.3516	0.6226	0.200174	0.610495	1	Activated	http://www.genome.jp/dbget-bin/show_pathway?hsa05416+6444+3109+3111+3117+3118+3135+941+3689
Insulin secretion	4911	73	6	0.524225	80.9933	0.1062	0.200793	0.610495	1	Activated	http://www.genome.jp/dbget-bin/show_pathway?hsa04911+5578+5582+1388+90993+11069+3710
Human cytomegalovirus infection	5163	202	22	0.0790605	-138.977	0.5924	0.202491	0.610495	1	Inhibited	http://www.genome.jp/dbget-bin/show_pathway?hsa05163+1978+6198+2475+6009+8517+3690+3135+578+6774+3710+51806+10672+6891+6892+5734+1234+5578+5582+1388+90993+1869+1871
Toxoplasmosis	5145	108	10	0.351159	101.754	0.2218	0.2084	0.614068	1	Activated	http://www.genome.jp/dbget-bin/show_pathway?hsa05145+4615+8517+4843+3109+3111+3117+3118+6774+3306+1234
Antifolate resistance	1523	29	5	0.0748808	17.0686	0.62	0.211135	0.614068	1	Activated	http://www.genome.jp/dbget-bin/show_pathway?hsa01523+1244+10257+2618+7298+8517
Leishmaniasis	5140	68	9	0.0869976	43.7624	0.592	0.212796	0.614068	1	Activated	http://www.genome.jp/dbget-bin/show_pathway?hsa05140+653361+3689+3109+3111+3117+3118+4615+4843+1536
Prolactin signaling pathway	4917	64	4	0.75663	298.478	0.0356	0.21653	0.616042	1	Activated	http://www.genome.jp/dbget-bin/show_pathway?hsa04917+5618+6774+6777+25759
Thyroid hormone signaling pathway	4919	111	16	0.0138925	15.3512	0.8668	0.220656	0.618847	1	Activated	http://www.genome.jp/dbget-bin/show_pathway?hsa04919+3690+5578+5582+113026+2475+3091+1734+53919+6257+10025+23389+9862+9969+5469+6009+54361
Apelin signaling pathway	4371	126	15	0.0730317	65.9874	0.6476	0.223643	0.618847	1	Activated	http://www.genome.jp/dbget-bin/show_pathway?hsa04371+5562+6198+3710+6261+6263+2475+4843+4209+10672+30849+8678+4089+4087+4088+51806
Serotonergic synapse	4726	93	7	0.611671	98.4083	0.094	0.232594	0.634919	1	Activated	http://www.genome.jp/dbget-bin/show_pathway?hsa04726+3710+5578+5582+3355+10411+1562+2560
Acute myeloid leukemia	5221	64	11	0.0111411	-7.59785	0.9056	0.246082	0.654841	1	Inhibited	http://www.genome.jp/dbget-bin/show_pathway?hsa05221+5914+6688+862+6774+6777+51176+5371+8517+6198+2475+1978
Inflammatory bowel disease (IBD)	5321	54	8	0.0609348	-133.174	0.718	0.246376	0.654841	1	Inhibited	http://www.genome.jp/dbget-bin/show_pathway?hsa05321+3109+3111+3117+3118+4087+4088+6774+3561
AMPK signaling pathway	4152	115	14	0.0702483	-20.3896	0.7094	0.257145	0.672027	1	Inhibited	http://www.genome.jp/dbget-bin/show_pathway?hsa04152+5562+5210+2203+2475+5105+6720+79966+6198+1978+5521+3156+6009+90993+8408
Human T-cell leukemia virus 1 infection	5166	246	26	0.0801723	56.7467	0.6886	0.259496	0.672027	1	Activated	http://www.genome.jp/dbget-bin/show_pathway?hsa05166+3689+3561+6777+3135+291+4087+4088+4089+64682+701+8517+4214+4215+2874+5155+54361+7479+8322+1869+1871+6688+4801+3109+3111+3117+3118
Glucagon signaling pathway	4922	90	8	0.421027	69.2322	0.2488	0.26746	0.67954	1	Activated	http://www.genome.jp/dbget-bin/show_pathway?hsa04922+5160+90993+5105+5260+51806+2203+5562+3710
Autophagy - other	4136	30	4	0.210504	-18.0255	0.4738	0.269125	0.67954	1	Inhibited	http://www.genome.jp/dbget-bin/show_pathway?hsa04136+2475+8678+30849+83734
Th1 and Th2 cell differentiation	4658	83	8	0.335043	694.817	0.3358	0.273911	0.681188	1	Activated	http://www.genome.jp/dbget-bin/show_pathway?hsa04658+8517+3561+6777+55534+3109+3111+3117+3118
Cell cycle	4110	123	15	0.0618056	-133.992	0.7604	0.278113	0.681188	1	Inhibited	http://www.genome.jp/dbget-bin/show_pathway?hsa04110+4171+4173+25847+64682+701+10926+5591+6502+4089+4087+4088+898+7029+1869+1871
MicroRNAs in cancer	5206	148	14	0.283108	0	NA	0.283108	0.681188	1	Inhibited	http://www.genome.jp/dbget-bin/show_pathway?hsa05206+898+7078+2475+6774+5598+1871+1869+578+85414+23414+3690+5578+5582+5155
Thyroid cancer	5216	37	3	0.570053	-33.3722	0.1618	0.283266	0.681188	1	Inhibited	http://www.genome.jp/dbget-bin/show_pathway?hsa05216+6257+51176+578
Hedgehog signaling pathway	4340	43	3	0.672819	-51.943	0.1078	0.288067	0.682729	1	Inhibited	http://www.genome.jp/dbget-bin/show_pathway?hsa04340+1453+374654+6469
Natural killer cell mediated cytotoxicity	4650	96	7	0.645291	349.732	0.1288	0.295631	0.682729	1	Activated	http://www.genome.jp/dbget-bin/show_pathway?hsa04650+5578+5582+6452+3384+3135+25759+3689
Ras signaling pathway	4014	207	17	0.474806	231.88	0.2444	0.296616	0.682729	1	Activated	http://www.genome.jp/dbget-bin/show_pathway?hsa04014+25759+1950+5155+2260+3791+5863+5578+5582+8517+10928+26279+5878+10125+8437+382+51806+55770
Insulin resistance	4931	100	10	0.267324	79.5751	0.4502	0.298902	0.682729	1	Activated	http://www.genome.jp/dbget-bin/show_pathway?hsa04931+2475+6198+6774+6197+6945+6720+5105+57761+90993+5562
ECM-receptor interaction	4512	78	6	0.590391	-54.2362	0.1668	0.300806	0.682729	1	Inhibited	http://www.genome.jp/dbget-bin/show_pathway?hsa04512+1311+3690+3679+3675+3672+3673
FoxO signaling pathway	4068	126	9	0.674938	155.487	0.1224	0.307946	0.690475	1	Activated	http://www.genome.jp/dbget-bin/show_pathway?hsa04068+5562+5105+1950+6502+4087+4088+4089+6774+114907
Parathyroid hormone synthesis, secretion and action	4928	97	10	0.237632	58.7273	0.5134	0.315231	0.690475	1	Activated	http://www.genome.jp/dbget-bin/show_pathway?hsa04928+3710+5578+5582+10893+10672+1388+90993+4209+2260+6257
Amoebiasis	5146	85	6	0.674193	67.3638	0.13	0.316608	0.690475	1	Activated	http://www.genome.jp/dbget-bin/show_pathway?hsa05146+4843+5878+3689+9630+5578+5582
mTOR signaling pathway	4150	147	17	0.0735154	-34.4665	0.7824	0.317892	0.690475	1	Inhibited	http://www.genome.jp/dbget-bin/show_pathway?hsa04150+6009+1978+6198+5578+5582+6197+5562+8408+6502+81929+2475+9675+253260+79109+54361+7479+8322
GABAergic synapse	4727	72	8	0.208549	11.852	0.5782	0.332039	0.713532	1	Activated	http://www.genome.jp/dbget-bin/show_pathway?hsa04727+2550+2556+2560+2567+2568+5578+5582+10991
Kaposi sarcoma-associated herpesvirus infection	5167	165	18	0.102995	-78.6049	0.7592	0.345815	0.725694	1	Inhibited	http://www.genome.jp/dbget-bin/show_pathway?hsa05167+8517+578+3572+3135+1869+1871+6774+3091+1234+1237+344807+8678+5155+2475+3710+51806+7314+5609
Vasopressin-regulated water reabsorption	4962	41	3	0.640704	39.0965	0.1794	0.346761	0.725694	1	Activated	http://www.genome.jp/dbget-bin/show_pathway?hsa04962+90993+396+5878
Hippo signaling pathway - multiple species	4392	28	2	0.662022	37.8395	0.1672	0.349378	0.725694	1	Activated	http://www.genome.jp/dbget-bin/show_pathway?hsa04392+7003+54798
Non-small cell lung cancer	5223	66	9	0.0750022	-33.0024	0.8166	0.35207	0.725694	1	Inhibited	http://www.genome.jp/dbget-bin/show_pathway?hsa05223+5578+5582+1869+1871+1950+6257+6774+6777+578
Mitophagy - animal	4137	62	6	0.367446	58.4572	0.4342	0.360693	0.729529	1	Activated	http://www.genome.jp/dbget-bin/show_pathway?hsa04137+4077+8408+8678+3091+1869+7314
GnRH signaling pathway	4912	86	7	0.527178	153.63	0.2854	0.362183	0.729529	1	Activated	http://www.genome.jp/dbget-bin/show_pathway?hsa04912+5578+4214+4215+5598+3710+51806+5609
Melanogenesis	4916	97	10	0.237632	124.905	0.589	0.364764	0.729529	1	Activated	http://www.genome.jp/dbget-bin/show_pathway?hsa04916+7306+51806+1910+8322+51176+90993+5578+5582+54361+7479
Axon guidance	4360	170	14	0.480047	-161.066	0.3364	0.36919	0.731142	1	Inhibited	http://www.genome.jp/dbget-bin/show_pathway?hsa04360+2042+55558+6405+9723+10509+9037+5578+6469+54361+6259+5163+29984+85464+84448
NOD-like receptor signaling pathway	4621	143	13	0.343675	84.8713	0.5176	0.39999	0.784447	1	Activated	http://www.genome.jp/dbget-bin/show_pathway?hsa04621+5027+51393+8517+3710+79792+4615+84168+2635+81858+1536+3428+84674+6041
Influenza A	5164	149	13	0.400002	72.22	0.4654	0.404954	0.786545	1	Activated	http://www.genome.jp/dbget-bin/show_pathway?hsa05164+4615+5371+3109+3111+3117+3118+5609+3306+6041+5578+56000+55916+84000
PI3K-Akt signaling pathway	4151	304	29	0.170357	-80.0269	0.7366	0.410534	0.78888	1	Inhibited	http://www.genome.jp/dbget-bin/show_pathway?hsa04151+1978+6198+2475+6009+2260+3791+10161+5105+8517+1950+5155+5521+5562+3672+3673+3675+3679+3690+1311+2690+3561+3563+5618+9180+1388+90993+5578+29941+898
Pathways in cancer	5200	480	51	0.0190799	13.9565	0.9614	0.414357	0.78888	1	Activated	http://www.genome.jp/dbget-bin/show_pathway?hsa05200+54361+7479+3673+3675+8322+6777+2260+1950+5155+8517+2475+6774+10928+51176+5578+5582+6469+112399+3091+4087+4088+4089+1487+6257+5914+5371+862+6688+1869+1871+898+6502+1163+4843+10161+5734+1909+1910+10672+57449+10125+374654+26508+2952+114112+578+6198+51806+3561+3563+3572
Neurotrophin signaling pathway	4722	117	8	0.717544	161.075	0.198	0.423402	0.78888	1	Activated	http://www.genome.jp/dbget-bin/show_pathway?hsa04722+25759+6197+4214+5598+4215+396+5609+51806
Hepatitis B	5161	126	15	0.0730317	26.2721	0.8848	0.428662	0.78888	1	Activated	http://www.genome.jp/dbget-bin/show_pathway?hsa05161+5578+5582+6774+1388+90993+6777+4214+4089+537+8517+4088+4615+898+1869+1871
Relaxin signaling pathway	4926	119	9	0.606824	267.217	0.301	0.42971	0.78888	1	Activated	http://www.genome.jp/dbget-bin/show_pathway?hsa04926+1388+90993+1910+4843+4087+4088+5578+25759+5609
Gastric acid secretion	4971	70	5	0.659603	42.0142	0.258	0.433137	0.78888	1	Activated	http://www.genome.jp/dbget-bin/show_pathway?hsa04971+3710+5578+5582+115111+51806
Endocrine and other factor-regulated calcium reabsorption	4961	45	4	0.482181	-25.3962	0.4238	0.433493	0.78888	1	Inhibited	http://www.genome.jp/dbget-bin/show_pathway?hsa04961+1213+26052+5578+5582
PPAR signaling pathway	3320	68	6	0.454156	9.0014	0.4606	0.439836	0.793276	1	Activated	http://www.genome.jp/dbget-bin/show_pathway?hsa03320+5105+123+6257+30+79966+1593
Cellular senescence	4218	149	14	0.291608	42.5138	0.6488	0.453108	0.802899	1	Activated	http://www.genome.jp/dbget-bin/show_pathway?hsa04218+6009+2475+898+1869+1871+677+1978+824+51806+3710+4087+4088+3135+291
AGE-RAGE signaling pathway in diabetic complications	4933	96	9	0.349586	49.1894	0.5884	0.454118	0.802899	1	Activated	http://www.genome.jp/dbget-bin/show_pathway?hsa04933+1536+177+4087+4088+4089+6777+6774+5578+113026
Tuberculosis	5152	154	13	0.447396	95.8569	0.4962	0.460075	0.802899	1	Activated	http://www.genome.jp/dbget-bin/show_pathway?hsa05152+5878+537+51806+2213+3689+4801+1054+4615+3109+3111+3117+3118+4843
Long-term depression	4730	53	6	0.240559	31.2973	0.7144	0.461071	0.802899	1	Activated	http://www.genome.jp/dbget-bin/show_pathway?hsa04730+2891+6261+10672+5578+5582+3710
Chronic myeloid leukemia	5220	76	9	0.145552	-16.3988	0.8304	0.471827	0.808024	1	Inhibited	http://www.genome.jp/dbget-bin/show_pathway?hsa05220+1487+6777+4089+8517+25759+1869+1871+4088+578
Longevity regulating pathway	4211	84	9	0.219345	15.5216	0.7502	0.472014	0.808024	1	Activated	http://www.genome.jp/dbget-bin/show_pathway?hsa04211+6198+2475+5562+1388+90993+6009+1978+27244+8408
Cushing syndrome	4934	145	17	0.0664435	16.2065	0.9296	0.491539	0.829099	1	Activated	http://www.genome.jp/dbget-bin/show_pathway?hsa04934+3710+1388+90993+5151+1583+1589+3777+8322+51176+1869+1871+898+11091+54554+50940+54361+7479
Colorectal cancer	5210	85	8	0.359457	57.8754	0.6306	0.492534	0.829099	1	Activated	http://www.genome.jp/dbget-bin/show_pathway?hsa05210+4087+4088+4089+51176+578+6198+2475+1950
Endocrine resistance	1522	95	6	0.773208	221.598	0.2284	0.501503	0.83722	1	Activated	http://www.genome.jp/dbget-bin/show_pathway?hsa01522+5469+25759+1869+1871+2475+6198
Small cell lung cancer	5222	92	11	0.110432	-15.3411	0.8964	0.510456	0.838741	1	Inhibited	http://www.genome.jp/dbget-bin/show_pathway?hsa05222+898+3673+3675+6257+1163+4843+8517+1869+1871+6502+578
Necroptosis	4217	116	9	0.575571	117.018	0.4454	0.515027	0.838741	1	Activated	http://www.genome.jp/dbget-bin/show_pathway?hsa04217+1540+81858+6774+6777+291+824+1536+128866+57132
Basal cell carcinoma	5217	62	7	0.217796	30.4258	0.7984	0.515867	0.838741	1	Activated	http://www.genome.jp/dbget-bin/show_pathway?hsa05217+374654+54361+7479+6469+8322+51176+578
Apoptosis	4210	130	9	0.710493	-88.1625	0.313	0.519023	0.838741	1	Inhibited	http://www.genome.jp/dbget-bin/show_pathway?hsa04210+1676+824+8517+3563+6708+56616+578+153090+3710
Dopaminergic synapse	4728	117	11	0.321748	13.7446	0.7196	0.533484	0.855267	1	Activated	http://www.genome.jp/dbget-bin/show_pathway?hsa04728+3710+5578+5582+1813+1388+90993+84152+5521+51806+3800+2891
Human papillomavirus infection	5165	316	26	0.44912	-112.262	0.6082	0.541322	0.855618	1	Inhibited	http://www.genome.jp/dbget-bin/show_pathway?hsa05165+1978+6198+2475+6009+8517+1950+3672+3673+3675+3679+3690+1311+898+1869+55534+26508+3135+537+5734+90993+5521+8322+54361+7479+51564+578
Human immunodeficiency virus 1 infection	5170	188	16	0.419853	120.515	0.6376	0.542174	0.855618	1	Activated	http://www.genome.jp/dbget-bin/show_pathway?hsa05170+6198+2475+3135+8517+578+51806+6891+6892+5578+5582+3710+1234+4615+5609+9616+1174
Thyroid hormone synthesis	4918	66	7	0.266365	10.8756	0.8014	0.562588	0.880952	1	Activated	http://www.genome.jp/dbget-bin/show_pathway?hsa04918+7038+50506+5578+5582+1388+90993+3710
RNA degradation	3018	70	2	0.978416	-17.4773	0.0388	0.572182	0.887578	1	Inhibited	http://www.genome.jp/dbget-bin/show_pathway?hsa03018+8761+255967
Hippo signaling pathway	4390	149	12	0.519621	-63.3006	0.5906	0.578001	0.887578	1	Inhibited	http://www.genome.jp/dbget-bin/show_pathway?hsa04390+1742+7003+4087+4088+1453+3689+4089+54361+7479+8322+51176+5521
JAK-STAT signaling pathway	4630	128	12	0.314197	-23.4131	0.7814	0.58205	0.887578	1	Inhibited	http://www.genome.jp/dbget-bin/show_pathway?hsa04630+6774+6777+2273+2690+3561+3563+3572+5618+9180+2475+1950+5155
Longevity regulating pathway - multiple species	4213	60	6	0.338526	14.1028	0.7636	0.584395	0.887578	1	Activated	http://www.genome.jp/dbget-bin/show_pathway?hsa04213+6198+2475+1979+3170+5562+3306
Renal cell carcinoma	5211	66	3	0.903183	66.8289	0.1888	0.616107	0.921146	1	Activated	http://www.genome.jp/dbget-bin/show_pathway?hsa05211+112399+3091+5155
Oxytocin signaling pathway	4921	136	9	0.758913	77.472	0.3924	0.619388	0.921146	1	Activated	http://www.genome.jp/dbget-bin/show_pathway?hsa04921+3710+51806+5578+5582+782+5562+5598+6261+6263
Bladder cancer	5219	39	3	0.606432	30.8126	0.5646	0.620177	0.921146	1	Activated	http://www.genome.jp/dbget-bin/show_pathway?hsa05219+1869+1871+1950
C-type lectin receptor signaling pathway	4625	97	4	0.954459	137.708	0.123	0.645978	0.947574	1	Activated	http://www.genome.jp/dbget-bin/show_pathway?hsa04625+8517+1540+3710+51806
Herpes simplex infection	5168	162	14	0.407235	28.6142	0.7792	0.647353	0.947574	1	Activated	http://www.genome.jp/dbget-bin/show_pathway?hsa05168+5199+4615+8517+54926+6502+5371+6041+56000+6891+3135+3109+3111+3117+3118
Fc gamma R-mediated phagocytosis	4666	85	8	0.359457	-12.3942	0.8528	0.686842	0.991102	1	Inhibited	http://www.genome.jp/dbget-bin/show_pathway?hsa04666+2213+6198+50807+23396+382+653361+5578+5582
Measles	5162	110	7	0.777751	59.1508	0.4698	0.686902	0.991102	1	Activated	http://www.genome.jp/dbget-bin/show_pathway?hsa05162+4615+3561+3306+6774+6777+2213+898
Regulation of lipolysis in adipocytes	4923	48	1	0.981061	64.8653	0.0914	0.700581	0.998624	1	Activated	http://www.genome.jp/dbget-bin/show_pathway?hsa04923+153
Type II diabetes mellitus	4930	42	2	0.856163	22.039	0.3874	0.708675	0.998624	1	Activated	http://www.genome.jp/dbget-bin/show_pathway?hsa04930+3099+2475
Retrograde endocannabinoid signaling	4723	129	12	0.32374	-0.750117	0.8956	0.714101	0.998624	1	Inhibited	http://www.genome.jp/dbget-bin/show_pathway?hsa04723+3710+5578+5582+2556+2560+2567+2568+2891+4715+4722+4725+4726
Olfactory transduction	4740	62	3	0.878502	54.1168	0.365	0.719558	0.998624	1	Activated	http://www.genome.jp/dbget-bin/show_pathway?hsa04740+127623+51806+5153
Endometrial cancer	5213	58	3	0.848382	54.6637	0.419	0.720191	0.998624	1	Activated	http://www.genome.jp/dbget-bin/show_pathway?hsa05213+51176+1950+578
Cytokine-cytokine receptor interaction	4060	225	12	0.948831	-59.0796	0.2168	0.72623	0.998624	1	Inhibited	http://www.genome.jp/dbget-bin/show_pathway?hsa04060+3561+3572+5618+2690+3563+9180+9547+1234+1237+146433+651+9518
VEGF signaling pathway	4370	56	4	0.657265	29.0145	0.6728	0.726722	0.998624	1	Activated	http://www.genome.jp/dbget-bin/show_pathway?hsa04370+3791+5578+5582+25759
Oocyte meiosis	4114	110	6	0.876856	63.1735	0.4226	0.752308	1	1	Activated	http://www.genome.jp/dbget-bin/show_pathway?hsa04114+6197+25847+64682+898+3710+51806
Sphingolipid signaling pathway	4071	115	6	0.901097	-79.2936	0.3856	0.759596	1	1	Inhibited	http://www.genome.jp/dbget-bin/show_pathway?hsa04071+5578+5582+10672+55304+5521+81537
Breast cancer	5224	136	13	0.280264	11.403	0.9538	0.781832	1	1	Activated	http://www.genome.jp/dbget-bin/show_pathway?hsa05224+25759+2475+6198+51176+8322+54361+7479+1869+1871+2260+1950+26508+578
Morphine addiction	5032	74	10	0.0659428	-0.208928	0.9958	0.787627	1	1	Inhibited	http://www.genome.jp/dbget-bin/show_pathway?hsa05032+50940+5151+5153+2556+2560+2567+2568+5578+5582+2550
TNF signaling pathway	4668	105	6	0.847816	-16.4472	0.5568	0.795965	1	1	Inhibited	http://www.genome.jp/dbget-bin/show_pathway?hsa04668+5609+8517+1388+90993+83737+153090
Legionellosis	5134	52	4	0.598375	14.4699	0.8282	0.801183	1	1	Activated	http://www.genome.jp/dbget-bin/show_pathway?hsa05134+56681+3689+3306+4615
T cell receptor signaling pathway	4660	93	3	0.981338	-84.8024	0.1892	0.802195	1	1	Inhibited	http://www.genome.jp/dbget-bin/show_pathway?hsa04660+8517+10125+5609
Melanoma	5218	63	6	0.381952	-11.151	0.9342	0.803394	1	1	Inhibited	http://www.genome.jp/dbget-bin/show_pathway?hsa05218+2260+1950+5155+1869+1871+578
Adipocytokine signaling pathway	4920	67	6	0.439821	4.69894	0.9132	0.803754	1	1	Activated	http://www.genome.jp/dbget-bin/show_pathway?hsa04920+5105+5562+6257+8517+6774+2475
Cytosolic DNA-sensing pathway	4623	47	2	0.895997	8.53429	0.4978	0.812298	1	1	Activated	http://www.genome.jp/dbget-bin/show_pathway?hsa04623+8517+5434
MAPK signaling pathway	4010	271	21	0.574775	-16.6568	0.8656	0.819973	1	1	Inhibited	http://www.genome.jp/dbget-bin/show_pathway?hsa04010+1849+5778+8517+5578+5582+9693+10125+2260+3791+782+5598+5871+4215+5609+3306+4214+11184+6197+1950+5155+4615
Glutamatergic synapse	4724	100	6	0.813424	-12.8624	0.6664	0.824794	1	1	Inhibited	http://www.genome.jp/dbget-bin/show_pathway?hsa04724+2891+10991+3710+5578+5582+1742
Autophagy - animal	4140	121	10	0.492257	12.6782	0.9198	0.836175	1	1	Activated	http://www.genome.jp/dbget-bin/show_pathway?hsa04140+3091+6009+2475+6198+8408+5562+8678+30849+53349+83734
Epstein-Barr virus infection	5169	193	14	0.673479	-9.78078	0.8834	0.877149	1	1	Inhibited	http://www.genome.jp/dbget-bin/show_pathway?hsa05169+3117+3118+3135+6688+3306+2268+6502+8517+5609+5434+6774+5705+5709+5717
Toll-like receptor signaling pathway	4620	85	4	0.912783	41.2948	0.6118	0.877208	1	1	Activated	http://www.genome.jp/dbget-bin/show_pathway?hsa04620+4615+941+8517+5609
Salmonella infection	5132	80	4	0.887054	16.762	0.682	0.88317	1	1	Activated	http://www.genome.jp/dbget-bin/show_pathway?hsa05132+4615+3831+29941+4843
RIG-I-like receptor signaling pathway	4622	50	3	0.768403	9.31773	0.8696	0.905556	1	1	Activated	http://www.genome.jp/dbget-bin/show_pathway?hsa04622+8517+1540+4214
Hepatitis C	5160	112	5	0.948066	-21.572	0.6122	0.911747	1	1	Inhibited	http://www.genome.jp/dbget-bin/show_pathway?hsa05160+8517+5521+6774+6041+1950
Cholinergic synapse	4725	103	5	0.918513	-20.5347	0.7232	0.920046	1	1	Inhibited	http://www.genome.jp/dbget-bin/show_pathway?hsa04725+3710+5578+5582+1103+90993
Bacterial invasion of epithelial cells	5100	66	3	0.903183	-18.9833	0.813	0.939164	1	1	Inhibited	http://www.genome.jp/dbget-bin/show_pathway?hsa05100+26052+1213+25759
Notch signaling pathway	4330	48	3	0.7437	-5.03443	0.9486	0.947018	1	1	Inhibited	http://www.genome.jp/dbget-bin/show_pathway?hsa04330+1487+55534+151636
Shigellosis	5131	62	1	0.994058	8.53429	0.4766	0.958832	1	1	Activated	http://www.genome.jp/dbget-bin/show_pathway?hsa05131+8517
NF-kappa B signaling pathway	4064	86	2	0.993144	28.4575	0.5246	0.962986	1	1	Activated	http://www.genome.jp/dbget-bin/show_pathway?hsa04064+4615+8517
Progesterone-mediated oocyte maturation	4914	90	4	0.933154	4.76632	0.9304	0.982402	1	1	Activated	http://www.genome.jp/dbget-bin/show_pathway?hsa04914+25847+64682+6197+6793
Chemokine signaling pathway	4062	167	9	0.920015	-5.13195	0.9728	0.990709	1	1	Inhibited	http://www.genome.jp/dbget-bin/show_pathway?hsa04062+1234+1237+9547+2268+25759+653361+6774+6777+8517
Fc epsilon RI signaling pathway	4664	59	2	0.953572	2.27003	0.9886	0.997431	1	1	Activated	http://www.genome.jp/dbget-bin/show_pathway?hsa04664+5609+5578
Platinum drug resistance	1524	70	3	0.923242	0	1	1	1	1	Inhibited	http://www.genome.jp/dbget-bin/show_pathway?hsa01524+578+1244+2952
RNA transport	3013	158	13	0.48512	0	1	1	1	1	Inhibited	http://www.genome.jp/dbget-bin/show_pathway?hsa03013+1207+22794+56000+55916+81929+54913+9984+8761+8894+1978+1979+10460+2332
Homologous recombination	3440	36	1	0.948886	0	1	1	1	1	Inhibited	http://www.genome.jp/dbget-bin/show_pathway?hsa03440+11073
Fanconi anemia pathway	3460	48	2	0.902619	0	1	1	1	1	Inhibited	http://www.genome.jp/dbget-bin/show_pathway?hsa03460+2175+11201
Neuroactive ligand-receptor interaction	4080	203	23	0.051867	0	1	1	1	1	Inhibited	http://www.genome.jp/dbget-bin/show_pathway?hsa04080+5618+2690+2891+5027+2556+2560+2567+2568+2550+7433+10203+799+10800+10161+5031+5739+5734+1909+1910+719+3355+1813+153
p53 signaling pathway	4115	69	5	0.646956	0	1	1	1	1	Inhibited	http://www.genome.jp/dbget-bin/show_pathway?hsa04115+56475+898+55240+3732+27244
SNARE interactions in vesicular transport	4130	34	3	0.511759	0	1	1	1	1	Inhibited	http://www.genome.jp/dbget-bin/show_pathway?hsa04130+55850+8677+6845
Ferroptosis	4216	39	9	0.00286885	0	1	1	1	1	Inhibited	http://www.genome.jp/dbget-bin/show_pathway?hsa04216+23657+2879+7018+1356+55240+2937+30061+84557+1536
Tight junction	4530	154	10	0.786541	0	1	1	1	1	Inhibited	http://www.genome.jp/dbget-bin/show_pathway?hsa04530+5521+5609+4214+5562+9414+9693+3308+103910+10627+22989
Renin-angiotensin system	4614	18	1	0.773716	0	1	1	1	1	Inhibited	http://www.genome.jp/dbget-bin/show_pathway?hsa04614+1636
IL-17 signaling pathway	4657	81	4	0.892677	0	1	1	1	1	Inhibited	http://www.genome.jp/dbget-bin/show_pathway?hsa04657+8517+5598+29761+6278
B cell receptor signaling pathway	4662	69	2	0.976839	0	1	1	1	1	Inhibited	http://www.genome.jp/dbget-bin/show_pathway?hsa04662+8517+2213
Ovarian steroidogenesis	4913	38	2	0.814733	0	1	1	1	1	Inhibited	http://www.genome.jp/dbget-bin/show_pathway?hsa04913+8644+1583
Aldosterone-regulated sodium reabsorption	4960	36	2	0.790244	0	1	1	1	1	Inhibited	http://www.genome.jp/dbget-bin/show_pathway?hsa04960+5578+5582
Pancreatic secretion	4972	82	7	0.475904	0	1	1	1	1	Inhibited	http://www.genome.jp/dbget-bin/show_pathway?hsa04972+6558+3710+5578+5582+22802+1361+26279
Carbohydrate digestion and absorption	4973	38	1	0.956679	0	1	1	1	1	Inhibited	http://www.genome.jp/dbget-bin/show_pathway?hsa04973+3099
Bile secretion	4976	62	3	0.878502	0	1	1	1	1	Inhibited	http://www.genome.jp/dbget-bin/show_pathway?hsa04976+1244+10257+3156
Mineral absorption	4978	47	3	0.730582	0	1	1	1	1	Inhibited	http://www.genome.jp/dbget-bin/show_pathway?hsa04978+30061+7018+115019
Cholesterol metabolism	4979	43	4	0.44654	0	1	1	1	1	Inhibited	http://www.genome.jp/dbget-bin/show_pathway?hsa04979+255738+10948+9218+1593
Amyotrophic lateral sclerosis (ALS)	5014	46	1	0.977651	0	1	1	1	1	Inhibited	http://www.genome.jp/dbget-bin/show_pathway?hsa05014+2891
Huntington disease	5016	173	19	0.0913233	0	1	1	1	1	Inhibited	http://www.genome.jp/dbget-bin/show_pathway?hsa05016+4715+4722+4725+4726+6389+6390+1537+7386+1337+1340+1350+9167+5434+1742+291+1213+25981+64446+90993
Prion diseases	5020	31	4	0.227726	0	1	1	1	1	Inhibited	http://www.genome.jp/dbget-bin/show_pathway?hsa05020+712+713+714+729
Epithelial cell signaling in Helicobacter pylori infection	5120	65	2	0.969345	0	1	1	1	1	Inhibited	http://www.genome.jp/dbget-bin/show_pathway?hsa05120+8517+537
Pathogenic Escherichia coli infection	5130	53	1	0.98748	0	1	1	1	1	Inhibited	http://www.genome.jp/dbget-bin/show_pathway?hsa05130+5578
African trypanosomiasis	5143	30	3	0.428068	0	1	1	1	1	Inhibited	http://www.genome.jp/dbget-bin/show_pathway?hsa05143+4615+5578+5582
Malaria	5144	42	3	0.657032	0	1	1	1	1	Inhibited	http://www.genome.jp/dbget-bin/show_pathway?hsa05144+4615+3689+1311
Viral carcinogenesis	5203	161	13	0.513087	0	1	1	1	1	Inhibited	http://www.genome.jp/dbget-bin/show_pathway?hsa05203+578+8517+1388+90993+6774+6777+898+1234+1237+6502+51564+3572+3135
Asthma	5310	21	4	0.0794276	0	1	1	1	1	Inhibited	http://www.genome.jp/dbget-bin/show_pathway?hsa05310+3109+3111+3117+3118
Arrhythmogenic right ventricular cardiomyopathy (ARVC)	5412	66	9	0.0750022	0	1	1	1	1	Inhibited	http://www.genome.jp/dbget-bin/show_pathway?hsa05412+6444+782+1829+3672+3673+3675+3679+3690+51176

## Sheet: SPIA_BC_FDR5
Name	ID	pSize	NDE	pNDE	tA	pPERT	pG	pGFdr	pGFWER	Status	KEGGLINK
Cytokine-cytokine receptor interaction	4060	174	108	4.36598e-08	-223.632	1e-06	4.49566e-13	9.08122e-11	9.08122e-11	Inhibited	http://www.genome.jp/dbget-bin/show_pathway?hsa04060+53833+659+93+91+3561+3560+1439+3977+3572+8809+3554+657+7048+3606+7043+7040+608+7293+3604+943+939+958+355+8771+8764+4055+1896+10673+8741+944+959+356+4050+4049+3587+4352+5618+2690+2057+3575+50615+3601+3566+3559+3563+1438+3600+3574+3594+3597+1441+9180+3590+3570+3976+3589+1524+10663+643+7852+2833+9547+10563+6387+6373+3627+4283+7132+7133+4804+8742+8…
Neuroactive ligand-receptor interaction	4080	116	66	0.000679553	-43.499	1e-06	9.21213e-09	9.30425e-07	1.86085e-06	Inhibited	http://www.genome.jp/dbget-bin/show_pathway?hsa04080+1511+3001+2847+6865+5618+3953+7068+3952+2690+2908+2892+2894+2900+2901+2905+2906+5023+5027+2563+2550+7434+5745+10203+10800+57105+1901+1903+53637+8698+1902+5724+10161+27334+286530+5029+53829+9934+135+136+140+5739+5732+5734+5729+2149+2151+56288+554+6869+4987+1909+1910+187+2357+2359+728+719+624+3357+150+151+152+154+1138+1140+57053
Chemokine signaling pathway	4062	147	79	0.00211054	-712.184	1e-06	3.63601e-08	1.94313e-06	7.34474e-06	Inhibited	http://www.genome.jp/dbget-bin/show_pathway?hsa04062+10663+1230+1233+1234+1235+1236+1524+2833+643+729230+7852+10563+3627+388372+4283+6347+6351+6352+6356+6358+6363+6366+6367+6373+6387+9547+9560+3717+3718+5747+2268+3055+6714+5829+5291+5293+5295+5330+25759+399694+2771+2773+10681+2784+2788+2791+2793+54331+9844+2868+2869+2870+409+7409+3702+111+113+196883+10235+7454+5579+56288+5590+7074+653361+2185+677…
Natural killer cell mediated cytotoxicity	4650	83	48	0.0022085	-902.391	1e-06	3.84778e-08	1.94313e-06	7.77251e-06	Inhibited	http://www.genome.jp/dbget-bin/show_pathway?hsa04650+4772+4773+2534+8743+5336+27040+5551+7124+5579+2185+3937+6850+7535+3932+4068+10870+919+2207+7305+5777+3002+355+8795+8797+962+80328+80329+3384+5291+5293+5295+5604+5894+673+4893+25759+399694+5880+5881+7409+356+3824+51744+100528032+22914+2214+3689+3683
PI3K-Akt signaling pathway	4151	281	134	0.0242436	-569.306	1e-06	9.85614e-07	3.98188e-05	0.000199094	Inhibited	http://www.genome.jp/dbget-bin/show_pathway?hsa04151+1978+64223+6009+7248+10000+5291+5293+5295+3667+1436+2064+2065+2066+2321+2322+2324+3643+3791+4804+4915+5156+5159+7010+10161+1902+2149+356+10018+598+4790+10971+7531+7532+7534+1435+1942+1944+1945+1950+2252+2323+3082+3479+3481+374+4254+7422+7424+80310+8817+4893+28227+5520+5521+5523+5528+55844+3320+3326+7184+4846+1017+146850+23533+5294+5894+5604+685…
Systemic lupus erythematosus	5322	30	21	0.00163279	-88.7558	0.0006	6.20567e-06	0.000193667	0.00125354	Inhibited	http://www.genome.jp/dbget-bin/show_pathway?hsa05322+2212+2214+1511+720+718+716+712+713+714+715+729+730+7124+942+940+959+958+6737+6632+81+6741
Pathways in cancer	5200	432	195	0.0803396	-710.087	1e-06	6.71124e-06	0.000193667	0.00135567	Inhibited	http://www.genome.jp/dbget-bin/show_pathway?hsa05200+999+7473+7477+7482+7483+1287+3908+3910+3912+3675+5747+7855+8321+8322+8323+25+5291+5293+5295+6776+6777+3716+3717+3718+2064+5156+5159+2322+10342+1950+3082+3479+3481+367+3320+3326+7184+8312+8313+598+6772+4893+5894+673+5604+83593+4792+4790+6789+5979+5336+5900+5898+5899+5880+5881+10928+5599+5601+3725+2353+51176+6932+5579+51684+8453+2034+54205+5888+4…
Staphylococcus aureus infection	5150	32	25	3.01917e-05	-114.946	0.023	1.08143e-05	0.000273061	0.00218449	Inhibited	http://www.genome.jp/dbget-bin/show_pathway?hsa05150+1675+718+629+716+715+712+713+714+720+728+2357+3426+2212+2213+2214+9103+3075+719+3689+6403+6404+3683+3684+5724+2359
Th1 and Th2 cell differentiation	4658	68	41	0.00152598	-1491.2	0.0024	2.16688e-05	0.000486344	0.00437709	Inhibited	http://www.genome.jp/dbget-bin/show_pathway?hsa04658+4792+4790+5588+4772+4773+7535+916+915+919+917+5600+5603+5599+5601+3725+27040+2353+920+3932+6772+3594+6775+3566+6778+2625+30009+3559+3560+3561+6776+6777+4094+9794+28514+54567+4854+3717+7297+3716+3718+864
Th17 cell differentiation	4659	82	51	0.000144386	-169.956	0.0282	4.5674e-05	0.000922615	0.00922615	Inhibited	http://www.genome.jp/dbget-bin/show_pathway?hsa04659+4792+4790+5588+4772+4773+7535+5600+5603+5599+5601+3725+27040+2353+920+3932+6772+3561+3566+6778+3559+3560+6776+6777+3554+50615+3570+3572+3594+7048+6097+6095+3662+30009+861+2625+5914+6256+6257+50943+7040+4088+3320+3326+916+917+915+919+3716+3718+3717+7297
Focal adhesion	4510	179	79	0.281471	-401.796	1e-06	8.15504e-05	0.00149756	0.0164732	Inhibited	http://www.genome.jp/dbget-bin/show_pathway?hsa04510+3693+3695+3672+3675+3676+3678+3679+8516+2318+340156+103910+4660+5500+10000+64098+5291+5293+5295+7094+83660+7791+23396+81+5747+5829+5579+6714+2534+1277+1278+1280+1287+1291+1292+1293+1299+1311+131873+3381+3908+3910+3912+5649+63923+6696+7058+7060+7148+7450+857+330+596+2002+894+5604+673+5894+2064+2321+2324+3791+5156+5159+1950+3082+3479+7422+7424+80…
Measles	5162	106	61	0.000717618	-176.559	0.0202	0.000106452	0.00179194	0.0215032	Inhibited	http://www.genome.jp/dbget-bin/show_pathway?hsa05162+51284+3654+3665+7099+23586+4792+4790+3716+7297+6772+6773+10379+4938+4939+4940+3717+30835+6869+6504+4068+2534+1796+5588+3559+3560+3561+915+916+917+940+5291+5293+5295+10000+3303+3304+3306+3312+8667+3718+6776+6777+27102+1965+355+356+8743+8795+8797+7189+7128+2213+1459+1460+7161+9367+894+898+9134+1017+9641
NF-kappa B signaling pathway	4064	89	51	0.00214628	-141.901	0.0156	0.00019792	0.00307538	0.0399799	Inhibited	http://www.genome.jp/dbget-bin/show_pathway?hsa04064+598+596+330+4792+3654+7188+3554+7132+7124+4055+9020+5971+4790+10673+959+958+5579+5588+29775+84433+8915+7189+7128+7185+6387+7099+23586+148022+7535+27040+23643+3929+1459+1460+5336+6850+695+3932+29760+472+7329+8837+4616+388372+6351+9560+7412+6366+6363+4049+4050
Human T-cell leukemia virus 1 infection	5166	213	111	0.00133599	-167.219	0.027	0.000245124	0.00353679	0.0495151	Inhibited	http://www.genome.jp/dbget-bin/show_pathway?hsa05166+8829+6513+7040+7043+7412+7094+83660+915+916+917+3683+3689+4772+4773+4776+811+3560+3561+3716+3718+6776+6777+894+4893+6237+292+7417+7419+7514+5901+8498+111+113+196883+7494+7048+4088+5111+54107+5425+5427+57804+29882+8881+991+9133+9232+701+4085+5902+4790+4792+3559+3600+3601+4049+5971+9020+4055+958+7132+3554+4214+4215+5599+3725+598+5156+5159+5291+52…
Necroptosis	4217	111	62	0.00181818	-243.525	0.0272	0.000317097	0.00427024	0.0640536	Inhibited	http://www.genome.jp/dbget-bin/show_pathway?hsa04217+7124+7132+7188+197259+7099+3716+3717+3718+7297+8795+8797+8743+355+356+330+841+8837+1540+7098+7128+11124+11035+148022+55072+10379+6772+6773+6775+6776+6777+6778+90865+3320+3326+81030+5834+2752+292+192111+10059+114548+29108+834+5599+5601+2512+823+9131+10038+10039+596+5478+8605+817+1536+27183+5119+57132+91782+92421+7417+7419
Inflammatory bowel disease (IBD)	5321	36	23	0.00603112	-501.623	0.014	0.000436137	0.00550624	0.0880998	Inhibited	http://www.genome.jp/dbget-bin/show_pathway?hsa05321+4790+7124+7040+7043+3594+6775+6772+30009+3566+6778+2625+4772+4094+7099+4088+3606+3725+3561+8809+6097+50615+6095+50943
Complement and coagulation cascades	4610	54	36	0.000185981	-42.5534	0.1354	0.00049136	0.00583851	0.0992547	Inhibited	http://www.genome.jp/dbget-bin/show_pathway?hsa04610+2159+2155+2162+7035+2149+7450+5054+624+712+713+714+715+716+718+710+3075+729+730+5627+7056+2+720+3426+2153+2157+1191+1378+2151+2152+3684+3689+3687+728+719+629+1675
Leukocyte transendothelial migration	4670	90	48	0.0171634	-208.055	0.0062	0.0005482	0.00615202	0.110736	Inhibited	http://www.genome.jp/dbget-bin/show_pathway?hsa04670+1364+1365+1366+24146+5010+7122+9080+90952+4313+1003+4267+5175+3689+6494+3683+3676+58494+3684+5291+5293+5295+103910+5579+5747+83700+5600+5603+1536+4688+5829+653361+4689+7409+5880+10411+11069+3702+83593+2185+6387+7852+2771+2773+7070+7412+5336+399+81
Hepatitis B	5161	124	62	0.038092	-280.522	0.004	0.000876451	0.00914989	0.177043	Inhibited	http://www.genome.jp/dbget-bin/show_pathway?hsa05161+7419+54205+332+5579+5894+5604+2353+4790+2002+148327+64764+5111+3716+6772+6773+6775+6776+6777+6778+2185+6714+4893+4214+5599+5601+4792+3725+4772+4773+4776+7124+5291+5293+5295+10000+596+355+356+841+843+10971+7534+7040+7043+4088+1959+1960+3339+9641+3665+7098+148022+23586+7099+898+9134+1017+5925+1869+1870+1871+890
Adipocytokine signaling pathway	4920	57	23	0.633768	-120.067	1e-06	0.00090593	0.00914989	0.182998	Inhibited	http://www.genome.jp/dbget-bin/show_pathway?hsa04920+4790+4792+9021+1374+2182+51703+3952+9370+32+5588+3953+6256+6257+6513+7133+5599+5601+10000+3667+7132+948+3717+7124
Autoimmune thyroid disease	5320	11	9	0.00826237	-24.3651	0.0256	0.00105699	0.0100142	0.213513	Inhibited	http://www.genome.jp/dbget-bin/show_pathway?hsa05320+959+958+355+356+3002+5551+1493+942+940
Allograft rejection	5330	11	9	0.00826237	-24.4326	0.0264	0.00109066	0.0100142	0.220313	Inhibited	http://www.genome.jp/dbget-bin/show_pathway?hsa05330+959+958+355+356+3002+5551+942+940+7124
Malaria	5144	41	28	0.000529363	-13.9871	0.1598	0.00126744	0.0111314	0.256023	Inhibited	http://www.genome.jp/dbget-bin/show_pathway?hsa05144+3082+6383+4035+975+2995+7412+948+5175+3043+7099+6347+7124+3606+1378+3683+3689+959+958+1311+7058+7060+6401+7040+7043+100528032+22914+3820+6403
Asthma	5310	8	7	0.0112004	-13.697	0.0354	0.00191246	0.0160966	0.386317	Inhibited	http://www.genome.jp/dbget-bin/show_pathway?hsa05310+959+958+2205+2206+2207+6356+7124
Intestinal immune network for IgA production	4672	24	18	0.000983353	-17.7878	0.1748	0.00218561	0.0176598	0.441494	Inhibited	http://www.genome.jp/dbget-bin/show_pathway?hsa04672+7040+8741+10673+959+958+608+942+940+3600+3676+3695+6387+4055+9020+29851+7852+3601+5284
Rap1 signaling pathway	4015	175	80	0.159976	-387.077	0.0016	0.0026542	0.0205569	0.536148	Inhibited	http://www.genome.jp/dbget-bin/show_pathway?hsa04015+5604+5894+54518+1435+1942+1944+1945+1950+2252+3082+3479+4254+7422+7424+80310+8817+1436+2321+2324+3643+3791+4804+5156+5159+7010+5900+5880+5881+83593+5600+5603+5217+999+10411+11069+6494+5898+5899+673+3683+3684+3689+135+136+1902+2149+2357+5330+2889+9693+7074+56288+64411+5587+889+6714+25780+10235+111+113+196883+2771+2773+5291+5293+5295+10000+4893+6…
Osteoclast differentiation	4380	119	66	0.00168365	-113.721	0.16	0.0027477	0.0205569	0.555036	Inhibited	http://www.genome.jp/dbget-bin/show_pathway?hsa04380+1436+7189+1435+1540+9020+4792+4790+5604+5599+5601+5600+5603+4772+3716+7297+6772+6773+10379+2534+3932+5291+5293+5295+10000+3554+2353+2354+3725+3726+8061+2212+2213+2214+9103+7305+695+6850+29760+3937+5336+814+1513+6688+4286+7124+7132+4773+8651+9021+5468+7040+7048+5971+4688+4689+653361+102725035+10288+10859+10990+11006+11025+11027+23547+54209+55423
Antigen processing and presentation	4612	38	26	0.000799307	-11.8757	0.277	0.00402231	0.0290181	0.812507	Inhibited	http://www.genome.jp/dbget-bin/show_pathway?hsa04612+972+4800+4802+5994+4261+1520+5641+10437+920+3824+925+926+811+2923+567+3309+3320+3326+3303+3304+3306+3312+10197+5720+5721+7124
ECM-receptor interaction	4512	70	35	0.100382	-70.264	0.0072	0.00420643	0.0292999	0.849698	Inhibited	http://www.genome.jp/dbget-bin/show_pathway?hsa04512+3908+3910+3912+1277+1278+1280+1287+1291+1292+1293+1299+131873+1605+63923+7148+2811+7450+3381+6696+1311+7058+7060+3676+3161+948+9899+3339+3693+3695+8516+3679+3678+3675+3672+5649
Influenza A	5164	127	63	0.0438639	-125.167	0.0406	0.00733513	0.0493899	1	Inhibited	http://www.genome.jp/dbget-bin/show_pathway?hsa05164+23586+9641+7098+148022+4790+3725+4792+3665+5291+5293+5295+10000+51284+114548+29108+834+3606+90865+3716+7297+6772+6773+10379+4938+4939+4940+4261+9021+5600+5603+5599+5601+6352+7124+27102+3303+3304+3306+3312+1965+6041+8743+8795+8797+54205+3838+7514+5894+5604+91543+29107+55916+8480+6347+3627+5579+56649+356+355+10625+3717+7099+7132
NOD-like receptor signaling pathway	4621	133	73	0.00145109	-77.8782	0.3342	0.00800717	0.0521757	1	Inhibited	http://www.genome.jp/dbget-bin/show_pathway?hsa04621+29108+834+10392+8767+22861+114548+3606+22900+58484+10910+3320+3326+5599+5601+5600+5603+9051+4671+9447+7158+5027+51393+4790+3725+9641+3665+3708+5330+3716+7297+6772+6773+837+7099+118429+115362+2634+7417+7419+148022+115361+2633+2635+79184+7189+4792+10628+330+55072+55054+11345+23710+9474+1536+3428+7128+84674+7188+10379+114769+841+596+598+55669+1103…
Ras signaling pathway	4014	185	83	0.21401	-324.012	0.005	0.00861349	0.0543558	1	Inhibited	http://www.genome.jp/dbget-bin/show_pathway?hsa04014+5604+5894+4893+6237+10000+5291+5293+5295+25759+399694+1435+1942+1944+1945+1950+2252+2323+3082+3479+3481+4254+7422+7424+80310+8817+1436+2321+2322+2324+3643+3791+4804+4915+5156+5159+7010+2549+7074+5880+5881+5900+23179+5898+5899+51196+5579+25+598+4790+356+5599+5601+10928+26279+51365+5320+8605+2002+2113+2114+5868+5878+10235+115727+25780+5924+10156+…
Pertussis	5133	62	32	0.0742852	-98.2908	0.029	0.00908962	0.0543558	1	Inhibited	http://www.genome.jp/dbget-bin/show_pathway?hsa05133+3684+3689+7099+23643+4790+10392+2771+2773+3678+715+716+712+713+714+710+720+718+5600+5603+2353+3725+5599+5601+7124+3654+7189+148022+3394+3659+834+114548+29108
Phospholipase D signaling pathway	4072	118	53	0.270821	-283.226	0.0032	0.009149	0.0543558	1	Inhibited	http://www.genome.jp/dbget-bin/show_pathway?hsa04072+5604+5894+4893+6237+10000+5291+5293+5295+25759+399694+4254+3643+5156+5159+2549+5900+5898+5899+10161+1902+2149+554+5336+10411+11069+5330+7248+6009+23396+8395+146850+23533+5294+27128+9265+9267+375+111+113+196883+2185+8605+1606+8527+80310+1950+26052+2534+2205+2206+2207+6850+10554
Aldosterone-regulated sodium reabsorption	4960	31	17	0.0979576	-45.5463	0.0262	0.0111226	0.0641934	1	Inhibited	http://www.genome.jp/dbget-bin/show_pathway?hsa04960+6337+6338+6340+477+478+480+483+6446+3291+3643+3667+5291+5293+5295+3479+2810+5579
Progesterone-mediated oocyte maturation	4914	83	41	0.0962675	66.1365	0.0308	0.0124439	0.0698239	1	Activated	http://www.genome.jp/dbget-bin/show_pathway?hsa04914+3479+80315+111+113+196883+891+983+5291+5293+5295+10000+5140+29882+8881+51343+4085+699+993+995+5347+85417+9133+3320+3326+9088+6196+5604+2771+2773+1017+890+245711+441272+6790+5599+5600+5601+5603+5894+673+6793
T cell receptor signaling pathway	4660	93	45	0.115883	-206.016	0.0278	0.0139359	0.0748558	1	Inhibited	http://www.genome.jp/dbget-bin/show_pathway?hsa04660+7124+4792+4790+9020+1326+10000+8915+84433+5588+5291+5293+5295+940+29851+959+4893+2353+3725+4772+4773+3702+27040+9402+7409+3937+7535+916+915+919+2534+917+920+925+926+3932+5788+5777+1493+5133+5604+5894+5601+1739+5600+5603
Chagas disease (American trypanosomiasis)	5142	95	46	0.111708	-141.603	0.0296	0.0140818	0.0748558	1	Inhibited	http://www.genome.jp/dbget-bin/show_pathway?hsa05142+7099+811+718+712+713+714+3654+7189+5599+5601+5600+5603+2353+3725+7124+148022+4792+4790+7132+7048+4088+5054+2771+2773+624+2769+5330+5291+5293+5295+10000+7040+7043+5520+5521+55844+356+355+841+8837+6347+915+916+917+919+6352
Type I diabetes mellitus	4940	14	10	0.0242666	-12.1855	0.1638	0.0184388	0.0955033	1	Inhibited	http://www.genome.jp/dbget-bin/show_pathway?hsa04940+940+942+5799+3329+356+3002+355+5551+7124+4049
Herpes simplex infection	5168	127	66	0.0124331	-75.8151	0.2674	0.0214196	0.108169	1	Inhibited	http://www.genome.jp/dbget-bin/show_pathway?hsa05168+4049+8764+7185+7188+5599+5601+4790+2353+3725+718+5199+7098+148022+3665+4792+3600+7124+6347+6352+25833+29915+7189+9641+23586+6502+3434+7874+6672+1616+5187+8863+8864+112950+6874+6877+6884+6908+9519+9569+3150+27102+1965+5500+4938+4939+4940+6041+3716+7297+6772+6773+10379+3717+6732+1459+1460+1017+983+9021+972+355+7132+356+841+54205+708
Transcriptional misregulation in cancer	5202	140	68	0.0599573	-11.5851	0.101	0.0226519	0.111602	1	Inhibited	http://www.genome.jp/dbget-bin/show_pathway?hsa05202+2313+2078+2115+8013+2308+3398+472+3560+7102+4291+5468+2321+7048+3479+64332+4314+6935+6692+6256+6257+861+862+5914+7704+3728+1050+8864+6688+3684+330+7185+598+942+958+5087+4299+4005+860+4086+4208+51274+8464+2322+5218+4094+894+3695+4149+5747+4804+4221+1025+3002+1848+1436+4211+2892+2530+64919+3065+3066+4790+8861+4066+10912+4616+578+4286
Platelet activation	4611	104	51	0.0792601	-208.302	0.0812	0.0235763	0.113391	1	Inhibited	http://www.genome.jp/dbget-bin/show_pathway?hsa04611+3708+2149+5330+5336+10235+54518+7094+83660+5291+5293+5295+10000+4846+2977+5600+5603+9138+5500+103910+340156+64805+2771+2773+111+113+196883+146850+23533+5294+5739+8605+6786+7450+5742+6916+1277+1278+1281+83706+5023+2811+2207+2534+3937+695+6850+5584+5590+8773+6714+2212
MAPK signaling pathway	4010	247	104	0.478639	-182.655	0.0032	0.0246584	0.115837	1	Inhibited	http://www.genome.jp/dbget-bin/show_pathway?hsa04010+5924+11221+1843+1844+1846+1847+1848+80824+5778+356+8605+3925+4137+4790+5971+9020+5604+5894+673+5579+9693+4893+6237+10235+115727+25780+1436+2064+2065+2066+2321+2322+2324+3643+3791+4804+4915+5156+5159+7010+27092+775+781+786+3164+4208+4149+2002+5600+5603+5536+10000+7786+6788+6789+10912+4616+7189+1616+7048+355+3554+7132+7040+7043+7124+8550+5880+588…
Taste transduction	4742	24	15	0.0325564	11.3279	0.182	0.0258192	0.118533	1	Activated	http://www.genome.jp/dbget-bin/show_pathway?hsa04742+5330+6335+5136+5153+775+6337+6338+6340+954+259295+83756+8645+2550+196883+2784
Graft-versus-host disease	5332	11	8	0.0383128	-12.0944	0.1786	0.0285168	0.128009	1	Inhibited	http://www.genome.jp/dbget-bin/show_pathway?hsa05332+355+356+3002+5551+940+7124+942+3824
Human papillomavirus infection	5165	288	127	0.223935	-264.654	0.0348	0.0344006	0.151063	1	Inhibited	http://www.genome.jp/dbget-bin/show_pathway?hsa05165+1978+6009+7248+10000+5291+5293+5295+356+4790+1950+4893+1017+5894+5604+3672+3675+3676+3678+3679+8516+3693+3695+1277+1278+1280+1287+1291+1292+1293+1299+1311+131873+3381+3908+3910+3912+5649+63923+6696+7058+7060+7148+7450+5747+898+9134+7124+7132+841+355+56288+5584+5590+23513+1739+1741+64398+5829+7422+5925+5933+1869+890+894+4854+4855+9794+54626+2349…
EGFR tyrosine kinase inhibitor resistance	1521	75	33	0.387809	-214.9	0.012	0.0361218	0.155247	1	Inhibited	http://www.genome.jp/dbget-bin/show_pathway?hsa01521+2065+2064+1978+2549+25759+399694+5579+5336+5291+5293+5295+10000+1950+5604+5894+673+4893+5156+5159+3791+3082+3716+3717+596+598+10018+3479+7422+80310+6714+2621+558+3570
Leishmaniasis	5140	52	30	0.0146354	-38.5515	0.3808	0.0395537	0.163953	1	Inhibited	http://www.genome.jp/dbget-bin/show_pathway?hsa05140+3676+2212+2214+9103+718+5579+653361+1378+3684+3689+3716+3717+6772+7099+4792+4790+7040+7043+7124+5777+2002+2353+1536+5600+5603+3654+7189+3725+4688+4689
Pancreatic cancer	5212	75	36	0.162514	-86.6034	0.0674	0.0397707	0.163953	1	Inhibited	http://www.genome.jp/dbget-bin/show_pathway?hsa05212+2064+5291+5293+5295+9459+10000+5880+5881+4790+598+5894+673+5604+5900+5898+5899+10928+5599+5601+1950+3716+6772+7422+1029+5925+1869+1870+1871+7040+7043+7048+4088+5888+10912+4616+578
Regulation of actin cytoskeleton	4810	173	67	0.812558	-337.826	0.0006	0.0481788	0.194643	1	Inhibited	http://www.genome.jp/dbget-bin/show_pathway?hsa04810+10092+10552+5217+8936+7454+10787+3071+26999+10458+54434+54961+85464+3984+2934+23396+5305+8395+81+5829+6548+4660+5500+103910+340156+81624+9459+5880+5881+9138+10788+7074+7409+5604+5894+673+5291+5293+5295+1793+2245+5747+624+6714+3672+3675+3676+3678+3679+3683+3684+3687+3689+3693+3695+8516+4893+6237+5156+5159+1950+2252+80310+8817+2149+7852+1902+6387
Rheumatoid arthritis	5323	63	37	0.00477193	-5.41898	0.609	0.0508041	0.199988	1	Inhibited	http://www.genome.jp/dbget-bin/show_pathway?hsa05323+7124+7040+7043+4050+3589+1435+4312+4314+3600+245973+50617+51606+523+526+527+528+533+8992+90423+1513+8741+10673+3683+3689+942+940+2321+3606+7422+6387+7099+2353+3725+6352+7010+6347+1493
Cytosolic DNA-sensing pathway	4623	47	26	0.0416246	-23.911	0.283	0.0514819	0.199988	1	Inhibited	http://www.genome.jp/dbget-bin/show_pathway?hsa04623+834+29108+9447+3606+81030+9641+3665+3627+4790+11035+23586+90865+4792+10621+10622+51082+51728+5435+5440+55703+84265+9533+388372+6351+9560+6352
Fc epsilon RI signaling pathway	4664	58	28	0.18981	-132.996	0.08	0.0531773	0.202572	1	Inhibited	http://www.genome.jp/dbget-bin/show_pathway?hsa04664+2207+2206+2205+2534+7124+10000+5600+5603+5291+5293+5295+3937+695+6850+27040+5336+3635+5604+5894+4893+8605+5599+5601+5880+5881+7409+240+241
Cholinergic synapse	4725	85	37	0.409236	-120.192	0.0206	0.0541529	0.202572	1	Inhibited	http://www.genome.jp/dbget-bin/show_pathway?hsa04725+43+111+113+196883+5330+3708+5579+10681+2771+2773+2784+2788+2791+2793+54331+3770+3784+3786+56479+148327+64764+814+817+5291+5293+5295+10000+596+775+146850+23533+5294+4893+5604+2353+3717+2534
Calcium signaling pathway	4020	128	50	0.760044	-141.565	0.0016	0.0564936	0.207486	1	Inhibited	http://www.genome.jp/dbget-bin/show_pathway?hsa04020+3707+5136+5153+4846+7417+7419+6546+814+817+5579+2185+952+51196+2064+2065+2066+5156+5159+2769+2905+2906+5023+5027+5336+340156+3708+5330+775+10800+1909+1910+2149+3357+57105+5724+624+6865+6869+7852+292+113+196883+489+135+136+154+5350+493+57620+6786
Melanoma	5218	58	26	0.363388	-163.577	0.0308	0.0583504	0.209081	1	Inhibited	http://www.genome.jp/dbget-bin/show_pathway?hsa05218+673+999+4893+4286+5156+5159+1950+2252+3082+3479+80310+8817+1029+1869+1870+1871+5925+10000+5291+5293+5295+5604+5894+10912+4616+578
Kaposi sarcoma-associated herpesvirus infection	5167	151	64	0.467682	-328.081	0.0166	0.0589982	0.209081	1	Inhibited	http://www.genome.jp/dbget-bin/show_pathway?hsa05167+3665+5599+5601+9641+10000+6772+4792+7098+148022+5291+5293+5295+4790+355+841+578+54205+7132+3572+3716+7297+6773+10379+718+5925+1869+1870+1871+3717+10681+2784+2788+2791+2793+54331+1234+1230+1233+131450+11345+23710+7422+6850+4772+4773+4776+3708+4893+5894+5604+2353+3725+5336+6714+3055+9976+942+5600+5603+7538+146850+23533+5294+57580
Toxoplasmosis	5145	91	43	0.167869	-69.5696	0.1386	0.0736632	0.256204	1	Inhibited	http://www.genome.jp/dbget-bin/show_pathway?hsa05145+3654+7189+4792+4790+5599+5601+5600+5603+2771+2773+7124+596+598+330+3716+3717+6772+4261+240+8651+54205+841+146850+23533+5294+10000+3908+3910+3912+23643+7099+3303+3304+3306+3312+1234+959+958+7132+7040+7043+3587+7297
Cellular senescence	4218	139	63	0.219149	79.955	0.1034	0.074832	0.256204	1	Activated	http://www.genome.jp/dbget-bin/show_pathway?hsa04218+83593+5500+1029+5291+5293+5295+10000+7248+6009+4893+6237+5604+2113+5894+894+1017+898+9134+5925+5933+1869+1870+1871+1875+5600+5603+890+2305+286826+55957+5928+472+11200+10912+4616+993+1111+144715+5810+983+85417+891+9133+4790+677+678+1978+823+4772+4773+4776+3708+59341+7040+7043+4088+2308+23291+7048+5054+292+7417+7419
Human cytomegalovirus infection	5163	189	75	0.742719	-380.973	0.0038	0.0768402	0.258695	1	Inhibited	http://www.genome.jp/dbget-bin/show_pathway?hsa05163+1978+6009+7248+10000+5291+5293+5295+356+4790+4893+5894+5604+7124+7132+841+355+5156+4792+578+54205+10681+2784+2788+2791+2793+54331+7422+4772+4773+4776+3708+5330+6347+388372+6351+9560+6352+2771+2773+111+113+196883+3570+3716+6714+5880+5881+5732+5734+3554+1230+1234+6387+7852+5747+5829+5579+2185+3587+5600+5603+148327+64764+1029+1869+1870+1871+5925+2…
Human immunodeficiency virus 1 infection	5170	176	78	0.266985	243.217	0.0848	0.0791231	0.262014	1	Activated	http://www.genome.jp/dbget-bin/show_pathway?hsa05170+10000+5291+5293+5295+4790+4893+5894+5604+841+355+578+54205+7132+10681+2784+2788+2791+2793+54331+4772+4773+4776+2771+2773+7124+7852+5747+5829+5579+2185+7188+2923+811+567+3708+920+1234+5600+5603+3654+5599+5601+7189+4792+7099+2353+3725+356+983+472+1111+995+85417+891+9133+5336+3984+5880+5881+140564+200316+27350+60489+25939+684+915+916+917+919+596+5…
Regulation of lipolysis in adipocytes	4923	43	22	0.136087	-40.5034	0.224	0.0945964	0.306844	1	Inhibited	http://www.genome.jp/dbget-bin/show_pathway?hsa04923+111+113+196883+154+3991+4881+5346+364+11343+57104+51099+2771+2773+3643+5140+5291+5293+5295+3667+5742+2167+10000
AGE-RAGE signaling pathway in diabetic complications	4933	94	45	0.135053	-63.3256	0.2282	0.0956988	0.306844	1	Inhibited	http://www.genome.jp/dbget-bin/show_pathway?hsa04933+1536+50507+4790+5579+5599+5601+1958+4893+5600+5603+7043+7048+4088+2152+7056+7124+7412+3725+3717+6776+6777+6772+596+10000+1277+1278+1281+1287+5291+5293+5295+4846+2308+4772+7422+7424+6347+5054+4313+6401+5590+51196+5330+5336+7040
Apoptosis	4210	124	59	0.10931	-70.585	0.2842	0.101469	0.317552	1	Inhibited	http://www.genome.jp/dbget-bin/show_pathway?hsa04210+598+1676+472+9131+596+330+332+4790+4792+54205+841+843+823+10000+9020+8837+5291+5293+5295+1439+3563+7132+8795+8797+355+7124+8743+356+10038+10039+578+5783+10912+4616+7185+1616+5599+5601+3725+2353+10018+1075+1509+1512+1513+1519+1520+1521+1965+3708+835+3002+5551+10376+84790+4170+4893+5894+5604
Prolactin signaling pathway	4917	58	30	0.0798865	78.7244	0.3486	0.102183	0.317552	1	Activated	http://www.genome.jp/dbget-bin/show_pathway?hsa04917+10000+5291+5293+5295+5604+5894+4893+5618+3717+6772+6776+6777+25759+399694+6714+5599+5601+5600+5603+30837+8651+8835+9021+2001+1154+3659+894+2099+2353+4790
RNA transport	3013	145	72	0.0322249	5.29118	0.5318	0.105457	0.322763	1	Activated	http://www.genome.jp/dbget-bin/show_pathway?hsa03013+11260+5901+7514+22916+11218+50628+11171+96764+79833+10073+9939+4116+55110+9775+22985+10921+29107+55916+23165+9972+9688+59343+79023+6396+23279+57122+79902+81929+8480+348995+8021+4927+7329+5905+6613+7341+10419+57510+51068+1964+3646+728689+8662+8663+8667+8669+51095+10248+10557+10775+10799+10940+54913+79897+8563+79228+80145+132430+26986+5042+1965+1…
Longevity regulating pathway	4211	80	26	0.965235	-100.225	0.0002	0.111261	0.327295	1	Inhibited	http://www.genome.jp/dbget-bin/show_pathway?hsa04211+2308+10000+5291+5293+5295+3479+3667+4893+111+113+196883+3643+148327+64764+7248+6009+1978+9370+814+4790+5468+847+9474+9821+10919+79813
FoxO signaling pathway	4068	120	53	0.326053	-97.3324	0.1014	0.111351	0.327295	1	Inhibited	http://www.genome.jp/dbget-bin/show_pathway?hsa04068+5599+5601+2308+4893+5604+3643+5894+673+10000+5291+5293+5295+3667+6789+1950+6502+3479+1017+85417+891+9133+894+10769+1263+5347+10912+4616+356+10018+8743+847+472+3575+10365+1901+8698+5896+9455+116986+664+11345+23710+6446+7048+4088+5600+5603+80854+7874+26260+901+7040+7043
p53 signaling pathway	4115	67	32	0.189952	28.4899	0.1996	0.111799	0.327295	1	Activated	http://www.genome.jp/dbget-bin/show_pathway?hsa04115+6477+10912+4616+4194+1111+11200+472+2810+1017+898+9134+7161+901+55240+3732+3479+5054+1029+9538+355+51512+8795+841+983+54205+894+64065+51246+891+9133+598+596
JAK-STAT signaling pathway	4630	110	64	0.000355613	3.25094	0.9552	0.116359	0.335779	1	Activated	http://www.genome.jp/dbget-bin/show_pathway?hsa04630+10000+5291+5293+5295+1154+596+30837+8651+8835+9021+10379+6772+6773+6775+6776+6777+6778+9063+5777+8027+3716+3717+3718+7297+2273+1438+1439+1441+2057+2690+3559+3560+3561+3563+3566+3570+3572+3575+3587+3590+3594+3597+3601+3953+3977+4352+50615+5156+5159+53833+5618+9180+5771+4170+894+598+5894+316+3574+3589+3600+3976+3952+1950
HIF-1 signaling pathway	4066	86	34	0.699308	-163.849	0.015	0.121992	0.347077	1	Inhibited	http://www.genome.jp/dbget-bin/show_pathway?hsa04066+8453+7422+6513+1950+3479+2064+3643+5291+5293+5295+10000+1536+5336+5579+3939+5160+817+2597+226+2023+2026+5230+2321+5054+7010+4846+4055+7099+4790+3570+1978+5604+2872+596
AMPK signaling pathway	4152	106	40	0.826177	-74.3524	0.0052	0.125549	0.347779	1	Inhibited	http://www.genome.jp/dbget-bin/show_pathway?hsa04152+3643+10000+5291+5293+5295+3667+3479+2308+1374+5208+5210+2203+9370+6319+79966+1938+1978+5468+32+92335+51719+28227+5520+5521+5523+5528+55844+1994+890+3991+3953+3952+948+10890+5862+9230+6009+7248+148327+64764
TNF signaling pathway	4668	103	47	0.240471	-50.0088	0.1802	0.126088	0.347779	1	Inhibited	http://www.genome.jp/dbget-bin/show_pathway?hsa04668+7124+7132+7188+330+5600+5603+5599+5601+4792+4790+1326+5604+148327+64764+3725+841+6347+6352+3627+1435+355+8809+3600+3976+4049+9021+7128+7185+2353+3726+4314+7424+6401+7412+7133+5291+5293+5295+10000+9020+11035+843+197259+192111+10059+8837+3659
Viral myocarditis	5416	34	19	0.0678041	-20.5371	0.453	0.127404	0.347779	1	Inhibited	http://www.genome.jp/dbget-bin/show_pathway?hsa05416+6444+1605+3908+1981+1525+958+959+940+942+841+54205+5551+3683+3689+2534+25+857+5880+5881
Endocrine and other factor-regulated calcium reabsorption	4961	39	12	0.942183	-70.6804	0.0008	0.131565	0.354347	1	Inhibited	http://www.genome.jp/dbget-bin/show_pathway?hsa04961+5745+6546+624+1173+26052+5579+5330+2099+477+478+480+483
cGMP-PKG signaling pathway	4022	132	52	0.737852	-138.706	0.0148	0.138297	0.36758	1	Inhibited	http://www.genome.jp/dbget-bin/show_pathway?hsa04022+5500+4881+2977+3708+3778+10335+150+151+152+1909+1910+5330+775+4772+4773+4776+4208+4209+489+5350+5894+5604+148327+64764+6546+477+478+480+483+493+9569+146850+23533+5294+10000+4846+111+113+196883+5138+5140+292+7417+7419+340156+3667+3643+154+2771+2773+624+140
Colorectal cancer	5210	83	37	0.338035	-98.2567	0.1516	0.153039	0.401479	1	Inhibited	http://www.genome.jp/dbget-bin/show_pathway?hsa05210+7040+7043+5291+5293+5295+4088+4436+5894+673+5599+5601+8312+8313+5900+5880+5881+332+5604+3725+2353+54205+596+51176+6932+10000+2956+4437+7048+10912+4616+578+10018+5898+5899+4893+1950+374
Longevity regulating pathway - multiple species	4213	56	21	0.781804	-63.3235	0.019	0.179623	0.459788	1	Inhibited	http://www.genome.jp/dbget-bin/show_pathway?hsa04213+2308+10000+5291+5293+5295+3479+3667+4893+3643+111+113+196883+3303+3304+3306+3312+81570+847+9474+3065+3066
PPAR signaling pathway	3320	54	27	0.137176	-7.321	0.4198	0.179818	0.459788	1	Inhibited	http://www.genome.jp/dbget-bin/show_pathway?hsa03320+364+440503+5346+729359+948+10998+376497+2167+2170+2171+6256+6257+5468+1374+2182+51703+4973+4023+10580+4312+8309+9370+6319+79966+9415+10062+4199
Adrenergic signaling in cardiomyocytes	4261	112	42	0.844204	-111.543	0.012	0.189289	0.477955	1	Inhibited	http://www.genome.jp/dbget-bin/show_pathway?hsa04261+27092+775+781+786+6546+477+478+480+483+6548+154+2771+2773+111+113+196883+146850+23533+5294+10000+148327+64764+5350+6330+6332+5502+5500+28227+5520+5521+5523+5528+55844+817+5330+10411+11069+5600+5603+596+493+3784
Choline metabolism in cancer	5231	85	37	0.409236	-59.2007	0.1818	0.210492	0.524932	1	Inhibited	http://www.genome.jp/dbget-bin/show_pathway?hsa05231+5599+5601+4893+5604+5894+10000+5291+5293+5295+5156+5159+1950+80310+6581+6583+6584+80736+1119+9468+10434+8605+56261+5900+7248+6009+1978+1606+8527+23396+8395+7454+5880+5881+8936+2353+3725+5579
Hepatitis C	5160	103	52	0.0447714	-16.8561	0.7232	0.217206	0.535069	1	Inhibited	http://www.genome.jp/dbget-bin/show_pathway?hsa05160+23586+9641+3665+4790+7098+148022+4792+7189+3716+7297+6772+6773+10379+949+975+1364+1365+1366+24146+5010+7122+9080+9021+5520+5521+55844+4938+4939+4940+6041+27102+1965+3659+5600+5603+3434+3646+4893+5894+673+5291+5293+5295+10000+1950+5599+5601+7124+7132+10197+6256+10062
Legionellosis	5134	50	25	0.148796	-19.0806	0.4952	0.228124	0.555194	1	Inhibited	http://www.genome.jp/dbget-bin/show_pathway?hsa05134+58484+29108+834+3606+4671+4790+4792+664+375+5861+54205+841+3684+3689+1378+718+3329+3297+10767+3303+3304+3306+3312+7099+7124
Axon guidance	4360	155	62	0.699278	-170.035	0.063	0.238052	0.572459	1	Inhibited	http://www.genome.jp/dbget-bin/show_pathway?hsa04360+56288+2771+2773+7852+5880+5881+4773+4776+59277+6586+9353+5747+25791+25+90249+1948+2047+2048+2049+1942+1944+1945+2534+5998+10154+91584+10371+10512+56920+6405+9723+10501+10505+10507+57715+64218+54437+9037+23380+8829+6387+64101+6714+4893+659+3984+817+6259+5291+5293+5295+1808+27289+6237+5894+5590+54434+54961+85464+5336+91653+22885
Epstein-Barr virus infection	5169	173	86	0.0201332	9.51032	0.8594	0.245637	0.58375	1	Activated	http://www.genome.jp/dbget-bin/show_pathway?hsa05169+952+6693+6688+10971+7531+7532+7534+3303+3304+3306+3312+983+2268+2959+27044+3065+3066+5757+890+1017+6502+5925+7874+7185+7188+4792+9020+4790+3654+7189+5971+953+958+3683+596+7128+5599+5601+5600+5603+3725+3718+5291+5293+5295+10000+6850+5336+4734+5431+5432+5433+5435+5436+5438+5440+10621+10622+51082+51728+55703+84265+9533+23586+27102+7431+7514+5901+8…
Tuberculosis	5152	138	64	0.153387	50.1498	0.5356	0.254791	0.592472	1	Activated	http://www.genome.jp/dbget-bin/show_pathway?hsa05152+4360+9902+30835+5894+5868+5878+50617+51606+527+533+3916+3920+1509+817+2212+2213+2214+9103+11151+3689+3684+6772+3716+3717+5994+4800+4802+1054+4261+4790+7189+7099+7124+7132+10000+843+841+54205+596+972+1520+3587+4046+8844+1263+3687+1378+3929+1594+3606+8767+6850+6714+8915+2207+3329+5599+5601+5600+5603+7040+7043+3654+718
Renin secretion	4924	51	18	0.859985	-57.1213	0.0234	0.260453	0.592472	1	Inhibited	http://www.genome.jp/dbget-bin/show_pathway?hsa04924+111+154+4881+2771+2773+5330+3708+2977+5140+5732+5734+1909+3778+5136+5153+9635+775+358
cAMP signaling pathway	4024	140	59	0.494424	-63.9666	0.187	0.261572	0.592472	1	Inhibited	http://www.genome.jp/dbget-bin/show_pathway?hsa04024+775+477+478+480+483+6548+154+1909+2550+2771+2773+111+113+196883+5291+5293+5295+10000+5350+10411+11069+493+5894+5604+64411+673+51196+5599+5601+148327+64764+814+817+135+4881+5732+7434+5140+5142+2737+4790+4772+6662+6237+3991+2892+2905+2906+5348+5500+4792+2353+3725+2735+2149+7074+7409+5880+5881
Fc gamma R-mediated phagocytosis	4666	83	30	0.875441	-95.5112	0.02	0.261971	0.592472	1	Inhibited	http://www.genome.jp/dbget-bin/show_pathway?hsa04666+2214+2213+2212+3055+6850+5788+5291+5293+5295+3635+27040+5336+5894+5604+10000+7409+5880+8936+10092+10552+7454+1794+3984+8853+2934+23396+8395+653361+274+5579
Cell cycle	4110	114	63	0.00238158	-7.99493	0.9732	0.263973	0.592472	1	Inhibited	http://www.genome.jp/dbget-bin/show_pathway?hsa04110+1029+51343+4171+4172+4173+4175+4176+29882+8881+983+701+5111+5347+472+10926+4085+699+8555+10971+7531+7532+7534+2810+1111+11200+5591+6502+9088+9232+8243+5925+10912+4616+7040+7043+4088+8317+991+995+8318+990+993+85417+891+9133+890+1017+902+898+9134+894+7272+9126+5885+5933+1875+25+7027+1869+1870+1871+3065+3066
Pathogenic Escherichia coli infection	5130	52	18	0.882966	91.1201	0.0196	0.268718	0.596495	1	Activated	http://www.genome.jp/dbget-bin/show_pathway?hsa05130+23643+7099+10376+84790+999+10971+7534+3059+25+2534+7454+4691+10381+203068+347688+81027+10092+10552
Sphingolipid signaling pathway	4071	108	44	0.620168	-108.646	0.1254	0.275679	0.605295	1	Inhibited	http://www.genome.jp/dbget-bin/show_pathway?hsa04071+5604+5894+10000+5291+5293+5295+5579+1901+1903+8698+53637+2771+2773+4893+5330+7124+9517+123099+427+1509+5590+28227+5520+5521+5523+5528+55844+5599+5601+5600+5603+596+259230+4846+4790+5880+5881+7132+140+624+2205+2206+2207+2534
Prostate cancer	5215	90	37	0.588731	-92.8858	0.1566	0.289602	0.629028	1	Inhibited	http://www.genome.jp/dbget-bin/show_pathway?hsa05215+367+4790+4792+596+51176+6932+2308+1017+1869+1870+1871+4893+2064+5156+5159+148327+64764+898+9134+1950+3479+80310+5925+3320+3326+7184+10000+5291+5293+5295+5604+5894+673+2078+4314+6935+6692
Morphine addiction	5032	59	26	0.406491	-18.203	0.3002	0.295396	0.634787	1	Inhibited	http://www.genome.jp/dbget-bin/show_pathway?hsa05032+111+113+196883+10681+2771+2773+2784+2788+2791+2793+54331+10846+27115+5136+5138+5140+5142+5153+2563+3762+5579+2550+2868+2869+2870+409
Non-alcoholic fatty liver disease (NAFLD)	4932	135	55	0.626152	-96.2845	0.1562	0.31318	0.665919	1	Inhibited	http://www.genome.jp/dbget-bin/show_pathway?hsa04932+3667+10000+6945+7124+4790+9021+5291+5293+5295+9370+3952+841+54205+355+1965+10018+7040+356+5599+3725+5601+1340+1346+1347+1349+84701+9167+9377+4695+4697+4706+4712+4715+4716+4722+4725+4729+6390+10975+1537+27089+440567+7381+7384+7385+7386+7388+7494+3953+10062+6256+3643+1050+3570+7132
Sulfur relay system	4122	8	4	0.446715	9.11937	0.3076	0.326296	0.683532	1	Activated	http://www.genome.jp/dbget-bin/show_pathway?hsa04122+81605+9054+348180+90353
Bladder cancer	5219	39	17	0.468159	31.4982	0.2954	0.331167	0.683532	1	Activated	http://www.genome.jp/dbget-bin/show_pathway?hsa05219+4312+4313+1890+7422+999+2064+1029+1869+1870+1871+5925+1950+5604+5894+673+4893+6714
Ovarian steroidogenesis	4913	29	11	0.725003	-13.739	0.1154	0.33555	0.683532	1	Inhibited	http://www.genome.jp/dbget-bin/show_pathway?hsa04913+8644+111+113+196883+1545+3643+3479+240+8605+654+949
B cell receptor signaling pathway	4662	67	36	0.031486	6.58108	0.8972	0.33733	0.683532	1	Activated	http://www.genome.jp/dbget-bin/show_pathway?hsa04662+4792+4790+8915+84433+10000+5579+7409+5291+5293+5295+975+8519+3635+2213+2353+3725+4893+25780+4772+4773+5880+5881+5336+29760+695+974+973+6850+5777+971+933+11025+5604+5894+118788+27071
Homologous recombination	3440	32	15	0.338382	0	NA	0.338382	0.683532	1	Inhibited	http://www.genome.jp/dbget-bin/show_pathway?hsa03440+641+7516+6117+6118+5888+146956+25788+8438+5425+57804+6742+5932+79728+472+79184
RIG-I-like receptor signaling pathway	4622	48	21	0.443144	-33.9508	0.3382	0.34596	0.69192	1	Inhibited	http://www.genome.jp/dbget-bin/show_pathway?hsa04622+23586+54941+4790+9641+3665+9755+841+843+7189+4792+79132+9474+1540+80143+4214+5599+5601+5600+5603+7124+3627
Wnt signaling pathway	4310	120	49	0.614912	51.7915	0.2094	0.35751	0.703411	1	Activated	http://www.genome.jp/dbget-bin/show_pathway?hsa04310+4088+4772+4773+4776+5579+817+5330+7855+8321+8322+8323+5599+5601+5880+5881+23500+166336+4007+2239+81839+894+8061+3725+64321+51176+6932+8607+56998+1452+23291+27101+6477+85409+8312+8313+23401+59343+1459+1460+27123+4040+4041+6423+6424+7473+7477+7482+7483+5176
Toll-like receptor signaling pathway	4620	87	40	0.243055	-38.8515	0.5776	0.361638	0.703411	1	Inhibited	http://www.genome.jp/dbget-bin/show_pathway?hsa04620+7189+3654+1326+4790+6696+3665+3663+6373+3627+942+958+5600+5603+5599+5601+9641+6352+10000+6772+4792+7124+23643+7098+3929+7099+148022+841+4283+5291+5293+5295+51284+51311+5604+2353+3725+388372+6351+9560+1513
Gap junction	4540	72	27	0.802509	-97.6519	0.0886	0.362152	0.703411	1	Inhibited	http://www.genome.jp/dbget-bin/show_pathway?hsa04540+5579+2771+2773+3357+983+1902+7082+10381+203068+347688+81027+111+113+196883+6714+10376+84790+2977+5604+5894+4893+5156+5159+1950+80310+5330+3708
Central carbon metabolism in cancer	5230	58	20	0.896772	-167.591	0.0498	0.393148	0.756342	1	Inhibited	http://www.genome.jp/dbget-bin/show_pathway?hsa05230+6513+51548+5160+3939+2064+2322+5156+5159+5979+4893+5894+5604+5291+5293+5295+10000+441531+5223+5224+8140
Fluid shear stress and atherosclerosis	5418	123	49	0.698315	-84.7721	0.1922	0.402195	0.759227	1	Inhibited	http://www.genome.jp/dbget-bin/show_pathway?hsa05418+5600+5603+7412+2353+3725+10000+5599+5601+5291+5293+5295+6347+4208+10365+653361+4688+5880+5881+652+657+659+93+5590+1003+5175+3791+2941+2949+4846+7056+4313+6401+7124+7422+6714+5747+6613+7341+596+7132+3554+4790+857+3320+3326+7184+6383+59341+1843
Notch signaling pathway	4330	44	15	0.88282	-76.3687	0.0638	0.406531	0.759227	1	Inhibited	http://www.genome.jp/dbget-bin/show_pathway?hsa04330+83464+5664+3065+3066+9541+8850+9794+151636+1840+196403+4854+4855+4242+28514+54567
Gastric cancer	5226	112	52	0.180435	-30.4341	0.7226	0.409635	0.759227	1	Inhibited	http://www.genome.jp/dbget-bin/show_pathway?hsa05226+4893+5894+673+5604+25759+399694+5291+5293+5295+10000+51176+6932+1452+8312+8313+23401+4040+4041+7855+8321+8322+8323+7473+7477+7482+7483+10912+4616+578+7040+7043+4088+7048+3082+2549+2064+999+3728+898+9134+1017+1869+1870+1871+5925+596+2252+8817+6256+6257+5243+1950
Serotonergic synapse	4726	71	27	0.774777	33.1148	0.1406	0.409682	0.759227	1	Activated	http://www.genome.jp/dbget-bin/show_pathway?hsa04726+3357+111+5330+3708+5579+10681+2771+2773+2784+2788+2791+2793+54331+10411+4128+4129+8605+775+240+247+5742+1843+3762+4893+5894+673+5604
Platinum drug resistance	1524	67	23	0.914076	-59.3286	0.0476	0.415369	0.762769	1	Inhibited	http://www.genome.jp/dbget-bin/show_pathway?hsa01524+472+596+330+332+54205+841+355+356+578+598+540+2941+2949+4436+2956+4437+2064+5291+5293+5295+10000+1029+5429
Parathyroid hormone synthesis, secretion and action	4928	90	34	0.808395	-68.5753	0.1244	0.421175	0.765066	1	Inhibited	http://www.genome.jp/dbget-bin/show_pathway?hsa04928+3708+5330+111+113+196883+5745+2771+2773+5142+2625+409+5894+673+5604+5579+4326+11214+9138+1594+148327+64764+596+2353+632+4040+4041+860+4208+4209+4929+9935+1958+6256+6257
Glioma	5214	67	25	0.805111	-97.4141	0.1322	0.428168	0.765066	1	Inhibited	http://www.genome.jp/dbget-bin/show_pathway?hsa05214+1950+3479+5156+5159+817+5579+25759+399694+5894+673+5604+5291+5293+5295+10000+1029+5925+1869+1870+1871+5336+4893+10912+4616+578
Relaxin signaling pathway	4926	111	50	0.269589	-68.9511	0.64	0.428288	0.765066	1	Inhibited	http://www.genome.jp/dbget-bin/show_pathway?hsa04926+10000+4792+4790+4846+5291+5293+5295+10681+2784+2788+2791+2793+54331+148327+64764+5590+111+6013+6019+1910+2771+2773+7422+7424+4313+7040+4088+1277+1278+1281+1287+4312+113+196883+6714+4893+5894+5604+5330+25759+399694+2353+3725+2769+7048+5600+5603+5599+5601+409
Endocrine resistance	1522	87	35	0.652351	-121.123	0.2628	0.43177	0.765066	1	Inhibited	http://www.genome.jp/dbget-bin/show_pathway?hsa01522+2099+6714+4313+4893+5894+673+5604+25759+399694+111+113+196883+5291+5293+5295+10000+5600+5603+5599+5601+4854+4855+1029+5925+1869+1870+1871+3479+2064+3725+2353+596+5747+28514+54567
C-type lectin receptor signaling pathway	4625	93	43	0.218372	-23.2724	0.7174	0.443051	0.778229	1	Inhibited	http://www.genome.jp/dbget-bin/show_pathway?hsa04625+2207+30835+4046+8844+1263+6714+4790+5894+4893+6237+6850+114548+834+29108+841+1540+9641+6772+6773+10379+4792+8915+5336+4772+4773+4776+3708+9020+7124+5291+5293+5295+10000+3659+5971+6367+1959+1960+5600+5603+5599+5601+3725
Maturity onset diabetes of the young	4950	6	3	0.491876	8.10583	0.4406	0.452211	0.783695	1	Activated	http://www.genome.jp/dbget-bin/show_pathway?hsa04950+3174+5080+2494
Vascular smooth muscle contraction	4270	95	31	0.973395	-135.782	0.018	0.453922	0.783695	1	Inhibited	http://www.genome.jp/dbget-bin/show_pathway?hsa04270+340156+4660+5500+5579+5583+5588+9138+5330+3708+775+3778+26279+5320+8605+5894+673+5604+135+136+4881+111+113+196883+2977+1909+5739+10203+10266+10268+4629+10335
Prion diseases	5020	28	14	0.242224	9.78575	0.7188	0.466221	0.798108	1	Activated	http://www.genome.jp/dbget-bin/show_pathway?hsa05020+4685+10963+712+713+714+2534+5604+2002+1958+6352+3303+729+730+3309
Protein processing in endoplasmic reticulum	4141	150	61	0.636491	40.6302	0.3362	0.479202	0.813435	1	Activated	http://www.genome.jp/dbget-bin/show_pathway?hsa04141+5599+5601+1965+811+2923+823+23480+29927+1650+3703+6184+6185+10960+55666+57134+23193+55757+3309+11231+578+27102+7494+7466+56893+10277+55432+9373+3303+3304+3306+3312+6400+79139+91319+26232+7322+10294+3301+10130+5034+9601+51726+80700+258010+6048+3320+3326+25956+6396+7184+596+23471+10808+22824+9532+10525+64374+6238+10134+6745+6747
Alcoholism	5034	82	35	0.473637	49.8356	0.5104	0.488701	0.822647	1	Activated	http://www.genome.jp/dbget-bin/show_pathway?hsa05034+2905+2906+4128+4129+5500+111+148327+64764+814+10013+3065+3066+51564+55869+8841+9734+10681+2771+2773+2784+2788+2791+2793+54331+135+136+2030+4893+5894+673+5604+2354+4915+25759+399694
GABAergic synapse	4727	56	23	0.591397	10.5682	0.4028	0.495778	0.827663	1	Activated	http://www.genome.jp/dbget-bin/show_pathway?hsa04727+2550+111+113+196883+10681+2771+2773+2784+2788+2791+2793+54331+2563+18+2752+10243+11345+23710+5334+775+5579+6714+10991
Non-small cell lung cancer	5223	63	27	0.476875	-40.8134	0.526	0.502036	0.831241	1	Inhibited	http://www.genome.jp/dbget-bin/show_pathway?hsa05223+5579+10000+5291+5293+5295+1869+1870+1871+4893+5336+6789+2064+1950+5925+6256+6257+83593+1029+5604+5894+673+3718+6776+6777+10912+4616+578
Viral carcinogenesis	5203	150	71	0.0951395	-1.31582	0.9106	0.509789	0.837214	1	Inhibited	http://www.genome.jp/dbget-bin/show_pathway?hsa05203+1739+23513+5829+578+5925+5933+6908+9519+3725+10379+841+7185+7188+6714+148327+64764+3716+6776+6777+5291+5293+5295+4790+1959+1960+1017+1029+5423+5902+8850+6850+3718+7874+894+890+28973+898+9134+1234+1233+7419+4893+10971+7531+7532+7534+6502+2965+2968+27044+2959+9093+10013+3065+3066+51564+55869+8841+9734+2934+81+4792+2958+991+1111+3665+3572+718+4055…
Parkinson disease	5012	102	41	0.660896	25.9524	0.3778	0.529212	0.858755	1	Activated	http://www.genome.jp/dbget-bin/show_pathway?hsa05012+120892+7317+7318+9246+9627+65018+6622+54205+4695+4697+4706+4712+4715+4716+4722+4725+4729+6390+10975+1537+27089+440567+7381+7384+7385+7386+7388+1340+1346+1347+1349+84701+9167+9377+292+7417+7419+135+2771+2773+111
Salivary secretion	4970	58	25	0.46665	-8.40335	0.582	0.534744	0.858755	1	Inhibited	http://www.genome.jp/dbget-bin/show_pathway?hsa04970+154+6558+111+113+196883+5330+3708+493+5579+362+2977+683+952+3778+5554+1469+1470+1471+1472+477+478+480+483+6548+4069
Type II diabetes mellitus	4930	35	15	0.511433	16.885	0.539	0.535659	0.858755	1	Activated	http://www.genome.jp/dbget-bin/show_pathway?hsa04930+5291+5293+5295+3667+3643+8651+8835+9021+9370+5599+5601+5590+7124+775+6833
Carbohydrate digestion and absorption	4973	29	13	0.437189	-4.94603	0.623	0.543713	0.861231	1	Inhibited	http://www.genome.jp/dbget-bin/show_pathway?hsa04973+477+478+480+483+2542+280+5291+5293+5295+10000+83756+5330+5579
Amphetamine addiction	5031	50	19	0.750833	-26.1259	0.3034	0.545731	0.861231	1	Inhibited	http://www.genome.jp/dbget-bin/show_pathway?hsa05031+775+2905+2906+2892+4128+4129+814+817+111+148327+64764+5500+6804+5579+23237+2353+2354+3065+3725
Oocyte meiosis	4114	102	39	0.794156	49.9402	0.277	0.56436	0.883727	1	Activated	http://www.genome.jp/dbget-bin/show_pathway?hsa04114+983+4085+9133+9088+6196+5604+29882+8881+991+9232+891+26271+898+9134+286151+995+1017+23291+817+5347+6790+3708+80315+111+113+196883+10971+7531+7532+7534+5500+8243+5528+9126+367+3479+245711+441272+699
RNA degradation	3018	69	22	0.964749	11.0814	0.0646	0.581626	0.903757	1	Activated	http://www.genome.jp/dbget-bin/show_pathway?hsa03018+2023+2026+87178+54512+118460+11340+246175+25904+28960+57819+27258+23658+5073+3329+170506+10950+694+7832+132430+26986+5042+131870
MicroRNAs in cancer	5206	141	58	0.590803	0	NA	0.590803	0.911009	1	Inhibited	http://www.genome.jp/dbget-bin/show_pathway?hsa05206+993+995+7422+1789+4170+6935+8626+6768+1545+27250+3925+894+898+9134+27086+7078+2064+10253+596+9839+25+2065+6541+4893+3667+1871+4854+4855+8434+1869+10018+578+1870+7431+659+3065+7473+113130+9493+23414+7329+472+8651+63923+7148+3678+5243+4790+1944+5579+1029+4194+5156+5336+5894+5604+399694+5159
Arrhythmogenic right ventricular cardiomyopathy (ARVC)	5412	57	22	0.730011	2.15757	0.3982	0.599057	0.916739	1	Activated	http://www.genome.jp/dbget-bin/show_pathway?hsa05412+6444+27092+775+781+786+6546+1605+3908+1824+3728+5318+3672+3675+3676+3678+3679+8516+3693+3695+1000+51176+6932
Breast cancer	5224	117	48	0.598005	-56.1192	0.5602	0.61126	0.92838	1	Inhibited	http://www.genome.jp/dbget-bin/show_pathway?hsa05224+2099+4893+5894+673+5604+25759+399694+4854+4855+3479+2064+2353+3725+28514+54567+5291+5293+5295+10000+51176+6932+1452+8312+8313+23401+4040+4041+7855+8321+8322+8323+7473+7477+7482+7483+5925+1869+1870+1871+1950+2252+8817+23493+26508+2324+10912+4616+578
Chronic myeloid leukemia	5220	75	32	0.479697	-16.7672	0.6838	0.618767	0.932768	1	Inhibited	http://www.genome.jp/dbget-bin/show_pathway?hsa05220+2122+861+598+25+7040+7043+3065+3066+7048+6776+6777+4790+4792+1029+25759+399694+1869+1870+1871+5925+4088+10000+5291+5293+5295+5604+5894+673+4893+10912+4616+578
Amoebiasis	5146	72	30	0.550568	-10.069	0.6372	0.632339	0.946166	1	Inhibited	http://www.genome.jp/dbget-bin/show_pathway?hsa05146+3908+3910+3912+4790+3554+7124+7099+5868+5878+912+5291+5293+5295+3684+3689+384+2769+5579+5330+7040+7043+1277+1278+1287+81+1281+5747+1511+1992+5272
African trypanosomiasis	5143	26	12	0.394881	-2.52952	0.7902	0.648839	0.963717	1	Inhibited	http://www.genome.jp/dbget-bin/show_pathway?hsa05143+3606+7124+8542+6401+7412+3910+3043+3620+355+356+5330+5579
Insulin resistance	4931	95	35	0.859624	50.7672	0.308	0.658391	0.968014	1	Activated	http://www.genome.jp/dbget-bin/show_pathway?hsa04931+5599+5601+7124+7132+10998+11000+376497+3643+3667+5291+5293+5295+5579+5588+948+9021+4792+4790+5500+79660+4846+5590+6196+32+6945+2308+10062+5834+6513+2673+9945+10000+148327+64764+1374
ErbB signaling pathway	4012	76	29	0.773348	-54.7155	0.4386	0.663126	0.968014	1	Inhibited	http://www.genome.jp/dbget-bin/show_pathway?hsa04012+2002+2066+2065+6776+6777+2064+1978+2549+5599+5601+5747+25759+399694+5579+817+5336+3725+25+5291+5293+5295+10000+6714+374+1950+5604+5894+673+4893
Dilated cardiomyopathy (DCM)	5414	66	24	0.844846	4.46346	0.342	0.666262	0.968014	1	Activated	http://www.genome.jp/dbget-bin/show_pathway?hsa05414+6444+27092+775+781+786+6546+3672+3675+3676+3678+3679+8516+3693+3695+1605+3908+111+113+196883+5350+7124+3479+7040+7043
Bacterial invasion of epithelial cells	5100	61	23	0.778908	-49.7967	0.4432	0.670901	0.968014	1	Inhibited	http://www.genome.jp/dbget-bin/show_pathway?hsa05100+999+79658+6714+3059+3678+10092+10552+1793+5829+5747+23607+5291+5293+5295+26052+8936+7454+2549+25759+399694+857+79767+9844
Vasopressin-regulated water reabsorption	4962	38	12	0.926666	-17.1213	0.2152	0.680372	0.974717	1	Inhibited	http://www.genome.jp/dbget-bin/show_pathway?hsa04962+554+148327+64764+360+397+9230+5868+5878+84516+1780+51143+8655
Thyroid hormone synthesis	4918	53	18	0.902845	-19.5759	0.278	0.691969	0.974854	1	Inhibited	http://www.genome.jp/dbget-bin/show_pathway?hsa04918+5330+111+113+196883+477+478+480+483+5579+8458+148327+64764+3708+3309+7184+9601+2878+493869
Hippo signaling pathway	4390	126	51	0.646943	-27.3319	0.6328	0.693762	0.974854	1	Inhibited	http://www.genome.jp/dbget-bin/show_pathway?hsa04390+122786+6788+26524+332+374+5500+10971+7531+7532+7534+64398+999+23513+1739+1741+56288+5584+5590+7161+4088+23291+3689+7040+7043+7048+5054+7473+7477+7482+7483+7855+8321+8322+8323+8312+8313+51176+6932+894+652+654+656+657+659+4086+3397+3398+5520+5521+55844+2736
Neurotrophin signaling pathway	4722	109	42	0.781956	-47.8891	0.477	0.694945	0.974854	1	Inhibited	http://www.genome.jp/dbget-bin/show_pathway?hsa04722+4915+5291+5293+5295+5336+25759+399694+4804+10000+4893+5604+5894+673+6196+2889+2549+4792+4790+356+6272+814+817+4145+5599+5601+4214+3725+3667+5600+5603+4215+397+10019+25+7161+7189+9500+8767+3654+7531+596+5664
Dopaminergic synapse	4728	102	36	0.924329	-20.7958	0.2488	0.703658	0.976036	1	Inhibited	http://www.genome.jp/dbget-bin/show_pathway?hsa04728+111+5330+3708+5579+4128+4129+10681+2771+2773+2784+2788+2791+2793+54331+10000+148327+64764+5599+5600+5601+5603+2353+817+409+28227+5520+5521+5523+5528+55844+5500+3762+775+3799+3800+2892
IL-17 signaling pathway	4657	68	28	0.584044	-5.02704	0.7094	0.705452	0.976036	1	Inhibited	http://www.genome.jp/dbget-bin/show_pathway?hsa04657+7189+4792+4790+2353+2354+3725+8061+55540+3320+3326+7184+7188+1994+9641+225689+5597+5599+5600+5601+5603+841+6347+7128+6356+4312+4314+7124+3627
Small cell lung cancer	5222	86	35	0.618678	-20.9379	0.6932	0.715865	0.982889	1	Inhibited	http://www.genome.jp/dbget-bin/show_pathway?hsa05222+898+9134+1017+3675+6256+6257+10000+1163+1164+4149+5291+5293+5295+5747+54205+1287+3908+3910+3912+330+596+4792+598+7185+7188+7189+1869+1870+1871+4790+5925+6502+10912+4616+578
Acute myeloid leukemia	5221	61	27	0.391479	4.68622	0.8644	0.720137	0.982889	1	Activated	http://www.genome.jp/dbget-bin/show_pathway?hsa05221+5914+7704+4893+2322+6688+1050+861+862+4790+6776+6777+3728+51176+6932+11040+1978+10000+5291+5293+5295+5604+5894+673+8864+3684+1848+1436
Fanconi anemia pathway	3460	43	17	0.670737	3.77458	0.6598	0.727003	0.983426	1	Activated	http://www.genome.jp/dbget-bin/show_pathway?hsa03460+2175+2187+2177+2178+2188+55120+79728+641+80010+6117+6118+7398+29089+5429+146956+2072+5888
Thyroid cancer	5216	35	14	0.645242	7.85637	0.6898	0.730267	0.983426	1	Activated	http://www.genome.jp/dbget-bin/show_pathway?hsa05216+4893+5468+673+5604+6256+6257+999+5979+10342+51176+6932+10912+4616+578
Cocaine addiction	5030	33	13	0.670889	-7.35992	0.6816	0.741081	0.99138	1	Inhibited	http://www.genome.jp/dbget-bin/show_pathway?hsa05030+4128+4129+111+2771+2773+3725+2354+4790+148327+64764+2905+2906+8851
Aldosterone synthesis and secretion	4925	78	28	0.878761	-27.7758	0.4126	0.748668	0.99494	1	Inhibited	http://www.genome.jp/dbget-bin/show_pathway?hsa04925+3708+3777+5330+775+148327+64764+111+113+196883+5138+5579+25865+5587+814+817+8536+4929+3164+4881+949+3991+1589+3762+477+478+480+483+493
Autophagy - animal	4140	114	40	0.939754	61.7328	0.2934	0.762273	0.995411	1	Activated	http://www.genome.jp/dbget-bin/show_pathway?hsa04140+3667+5291+5293+5295+10000+4893+6237+5894+5604+664+7248+6009+64223+3476+9821+55102+55062+10670+5599+5601+7189+3708+596+598+285973+55014+53349+64419+1965+9474+55054+89849+8837+5588+11345+23710+84938+3916+3920+1509
Basal cell carcinoma	5217	50	20	0.650765	14.9557	0.7332	0.762421	0.995411	1	Activated	http://www.genome.jp/dbget-bin/show_pathway?hsa05217+2735+652+7473+7477+7482+7483+51684+8312+8313+7855+8321+8322+8323+2736+2737+51176+6932+10912+4616+578
Thyroid hormone signaling pathway	4919	107	45	0.511156	7.8783	0.842	0.766938	0.995411	1	Activated	http://www.genome.jp/dbget-bin/show_pathway?hsa04919+10000+5291+5293+5295+5579+51196+5330+5336+4893+5894+5604+6772+7068+5350+2099+10231+6513+5208+6548+477+478+480+483+1733+1734+1735+117247+6567+6256+6257+3065+3066+8841+8850+10025+116931+90390+9282+9440+6009+2308+6714+4854+4855+652
Mitophagy - animal	4137	61	21	0.902953	28.0158	0.3976	0.768733	0.995411	1	Activated	http://www.genome.jp/dbget-bin/show_pathway?hsa04137+65018+55669+10241+11345+23710+6714+1459+1460+192111+598+664+665+9474+285973+4286+1869+4893+6237+5599+5601+3725
Oxytocin signaling pathway	4921	123	40	0.986172	-75.5459	0.1326	0.779139	1	1	Inhibited	http://www.genome.jp/dbget-bin/show_pathway?hsa04921+340156+3708+111+113+196883+5330+5579+4893+5894+5604+8605+1938+814+817+8536+4846+2977+4660+5500+27092+775+781+786+4881+4772+4773+4776+3725+2353+4208+2002+952+2771+2773+146850+23533+5294+6714+3762+3770
Proteoglycans in cancer	5205	176	67	0.858664	-55.089	0.532	0.792879	1	1	Inhibited	http://www.genome.jp/dbget-bin/show_pathway?hsa05205+7074+2064+287+5291+5293+5295+10000+4660+5500+3708+817+2318+51196+6548+2549+2002+2099+4893+6237+5894+673+5604+3059+6714+9138+5829+5747+1634+7099+27250+7040+2065+2066+7078+4313+7422+7124+7023+3479+356+355+4060+3693+3082+7855+8321+8322+8323+6383+3678+5336+5579+2719+3481+3339+5600+5603+3791+5777+117581+7291+7473+7477+7482+7483+967+857
Melanogenesis	4916	80	26	0.965235	89.8055	0.281	0.80876	1	1	Activated	http://www.genome.jp/dbget-bin/show_pathway?hsa04916+4286+817+2771+2773+1910+4254+7855+8321+8322+8323+5330+51176+6932+5579+148327+64764+111+113+196883+7473+7477+7482+7483+5604+5894+4893
Antifolate resistance	1523	26	13	0.254535	-0.437389	0.9726	0.813556	1	1	Inhibited	http://www.genome.jp/dbget-bin/show_pathway?hsa01523+2348+2350+6573+8714+2618+113235+8836+7298+9429+4790+7124+6472+4524
TGF-beta signaling pathway	4350	72	29	0.64331	-7.07979	0.8256	0.821798	1	1	Inhibited	http://www.genome.jp/dbget-bin/show_pathway?hsa04350+93+130399+91+4088+7027+1875+5933+3397+3398+3399+10468+9372+9765+7048+7040+7043+1634+7124+659+657+652+654+656+100532736+4681+4086+4093+8646+60436
Huntington disease	5016	156	58	0.89409	4.59579	0.5716	0.843866	1	1	Activated	http://www.genome.jp/dbget-bin/show_pathway?hsa05016+4695+4697+4706+4712+4715+4716+4722+4725+4729+6390+10975+1537+27089+440567+7381+7384+7385+7386+7388+1340+1346+1347+1349+84701+9167+9377+23186+3065+3066+5431+5432+5433+5435+5436+5438+5440+5330+3708+292+7417+7419+54205+6874+7019+6908+9519+1173+3092+841+1767+1768+25981+56171+8632+7052+148327+64764+5468
Vibrio cholerae infection	5110	46	20	0.461444	0.919005	0.9376	0.845403	1	1	Activated	http://www.genome.jp/dbget-bin/show_pathway?hsa05110+375+245973+50617+51606+523+526+527+528+533+8992+90423+7082+3784+6558+5336+23480+29927+9601+10945+11014
Salmonella infection	5132	76	27	0.88944	-15.7676	0.6028	0.853016	1	1	Inhibited	http://www.genome.jp/dbget-bin/show_pathway?hsa05132+4790+5599+5601+7082+8936+10092+10552+7454+2353+3725+7099+3929+2318+5217+1780+51143+147700+64837+58484+29108+834+3606+5600+5603+388372+6351+9560
Circadian rhythm	4710	28	8	0.948804	7.1362	0.4608	0.861122	1	1	Activated	http://www.genome.jp/dbget-bin/show_pathway?hsa04710+6095+6097+5187+8863+8864+1408+23291+8553
Circadian entrainment	4713	73	25	0.923769	24.1778	0.5542	0.866102	1	1	Activated	http://www.genome.jp/dbget-bin/show_pathway?hsa04713+2905+2906+817+2977+5330+5579+10681+2784+2788+2791+2793+54331+3708+2892+111+113+196883+775+2771+2773+3762+5187+8863+8864+2353
Epithelial cell signaling in Helicobacter pylori infection	5120	62	25	0.637001	-3.33608	0.9044	0.879406	1	1	Inhibited	http://www.genome.jp/dbget-bin/show_pathway?hsa05120+5600+5603+3725+5599+5601+4792+245973+50617+51606+523+526+527+528+533+8992+90423+4790+6352+9020+58494+83700+5336+7082+6714+10392
Cushing syndrome	4934	122	40	0.983492	62.9685	0.335	0.886118	1	1	Activated	http://www.genome.jp/dbget-bin/show_pathway?hsa04934+3708+5330+775+148327+64764+111+113+196883+949+1589+57552+3777+3164+5087+8312+8313+7855+8321+8322+8323+51176+6932+817+2771+2773+5925+1869+1870+1871+1017+898+9134+1029+4221+673+5604+7473+7477+7482+7483
Alzheimer disease	5010	140	50	0.939376	-16.1196	0.5628	0.886376	1	1	Inhibited	http://www.genome.jp/dbget-bin/show_pathway?hsa05010+5664+83464+7124+54205+4695+4697+4706+4712+4715+4716+4722+4725+4729+6390+10975+1537+27089+440567+7381+7384+7385+7386+7388+1340+1346+1347+1349+84701+9167+9377+3708+489+5330+2905+2906+775+3028+823+8851+4137+355+7132+841+348+4035+4023+2597+8883+6622+10313
Gastric acid secretion	4971	54	16	0.976108	-11.1952	0.3956	0.887312	1	1	Inhibited	http://www.genome.jp/dbget-bin/show_pathway?hsa04971+111+113+196883+5330+3708+5579+477+478+480+483+6548+3784+2771+2773+340156+817
GnRH signaling pathway	4912	79	24	0.986204	-66.3611	0.332	0.894464	1	1	Inhibited	http://www.genome.jp/dbget-bin/show_pathway?hsa04912+5579+111+113+196883+5330+817+5600+5603+4214+4215+8605+3708+6714+4313+775+2002+5604+5894+4893+2185+5599+5601+3725+1958
Shigellosis	5131	61	23	0.778908	-6.93017	0.846	0.896932	1	1	Inhibited	http://www.genome.jp/dbget-bin/show_pathway?hsa05131+1793+3059+6714+25+79767+9844+8936+10092+10552+9474+10392+8767+4792+4790+5599+5601+5600+5603+7322+23291+7454+5217+3678
Apelin signaling pathway	4371	115	43	0.852473	-17.1823	0.7972	0.907991	1	1	Inhibited	http://www.genome.jp/dbget-bin/show_pathway?hsa04371+187+5054+10681+2771+2773+2784+2788+2791+2793+54331+146850+23533+5294+10000+5604+5330+3708+4893+6237+5894+10365+7019+340156+6546+111+113+196883+5140+3991+4846+4208+4209+11345+23710+1958+6696+4854+4088+999+5346+6548+814+8862
Endometrial cancer	5213	55	19	0.890125	13.4842	0.7554	0.912574	1	1	Activated	http://www.genome.jp/dbget-bin/show_pathway?hsa05213+4893+8312+8313+2064+999+51176+6932+2002+10000+5291+5293+5295+1950+5604+5894+673+10912+4616+578
Insulin signaling pathway	4910	119	36	0.996448	106.953	0.2226	0.913664	1	1	Activated	http://www.genome.jp/dbget-bin/show_pathway?hsa04910+7248+5599+5601+8651+8835+9021+2002+2872+3991+5500+79660+89801+5577+32+1978+5834+2308+4893+5604+25759+399694+3643+5894+673+5140+2203+10580+6009+10000+5291+5293+5295+2889+5584+5590+3667
VEGF signaling pathway	4370	53	22	0.566308	1.61571	0.965	0.919137	1	1	Activated	http://www.genome.jp/dbget-bin/show_pathway?hsa04370+3791+5336+8605+10000+5291+5293+5295+4773+5579+5747+5600+5603+5829+6714+25759+7422+5604+5894+4893+4846+5880+5881
Amyotrophic lateral sclerosis (ALS)	5014	42	16	0.736123	-3.0102	0.9154	0.921994	1	1	Inhibited	http://www.genome.jp/dbget-bin/show_pathway?hsa05014+2905+2906+10452+54205+7124+834+596+598+7132+7133+1616+5600+5603+847+79139+5868
Renin-angiotensin system	4614	15	4	0.929745	0	NA	0.929745	1	1	Inhibited	http://www.genome.jp/dbget-bin/show_pathway?hsa04614+1359+1511+5550+5547
Long-term potentiation	4720	56	16	0.985385	-41.1948	0.4638	0.930229	1	1	Inhibited	http://www.genome.jp/dbget-bin/show_pathway?hsa04720+5579+814+817+6196+2905+2906+775+5500+10411+5604+5894+673+4893+5502+5330+3708
SNARE interactions in vesicular transport	4130	33	10	0.937001	-3.35648	0.7122	0.930267	1	1	Inhibited	http://www.genome.jp/dbget-bin/show_pathway?hsa04130+53407+55014+10652+8676+10791+8773+6804+6809+6843+9341
Hepatocellular carcinoma	5225	143	51	0.942594	-22.3621	0.7424	0.942396	1	1	Inhibited	http://www.genome.jp/dbget-bin/show_pathway?hsa05225+4893+5894+673+5604+25759+399694+3481+5291+5293+5295+10000+51176+6932+1452+8312+8313+23401+4040+4041+7855+8321+8322+8323+7473+7477+7482+7483+5925+1869+1870+1871+10912+4616+578+5336+5579+2002+7040+7043+4088+7048+3082+6599+2941+2949+598+1029+2549+55274+86+29117
mTOR signaling pathway	4150	130	48	0.887467	-10.4553	0.8576	0.946753	1	1	Inhibited	http://www.genome.jp/dbget-bin/show_pathway?hsa04150+3643+3667+5291+5293+5295+5894+673+4893+5604+10000+7248+6009+1978+5579+6446+107080638+51256+10670+6196+7124+7132+8140+6520+6502+6396+81929+245973+51606+523+526+528+90423+3479+57600+96459+64223+7473+7477+7482+7483+7855+8321+8322+8323+4040+4041+92335+51719
Thermogenesis	4714	172	57	0.99199	52.1854	0.5156	0.958246	1	1	Activated	http://www.genome.jp/dbget-bin/show_pathway?hsa04714+148327+64764+5600+5603+111+113+196883+5468+51548+4881+51780+6599+86+3991+5346+1374+9658+23028+6196+7248+6009+64223+4893+63976+2182+51703+57104+11343+656+10975+1340+1346+1347+1349+1352+1537+27089+29078+440567+4695+4697+4706+4712+4715+4716+4722+4725+4729+6390+7381+7384+7385+7386+7388+84701+9167+9377
Renal cell carcinoma	5211	65	19	0.986663	-14.6673	0.5946	0.958754	1	1	Inhibited	http://www.genome.jp/dbget-bin/show_pathway?hsa05211+7040+7043+7422+6513+8453+2034+2889+2549+2113+10000+5291+5293+5295+3725+3082+5604+5894+673+4893
Cortisol synthesis and secretion	4927	49	14	0.98014	-5.97345	0.6648	0.960388	1	1	Inhibited	http://www.genome.jp/dbget-bin/show_pathway?hsa04927+3708+5330+775+148327+64764+111+113+196883+949+1589+57552+3777+3164+5087
Olfactory transduction	4740	29	7	0.985288	8.56766	0.6424	0.963905	1	1	Activated	http://www.genome.jp/dbget-bin/show_pathway?hsa04740+2788+817+5136+5153+409+6546+5138
Estrogen signaling pathway	4915	104	40	0.782221	-3.56457	0.9642	0.966022	1	1	Inhibited	http://www.genome.jp/dbget-bin/show_pathway?hsa04915+2099+6714+4313+2353+3725+4893+5894+5604+148327+64764+5330+111+113+196883+3762+2550+5291+5293+5295+10000+4846+25759+399694+3320+3326+7184+2289+3303+3304+3306+3312+2771+2773+3708+596+9166+3868+1509+7031+5914
Glutamatergic synapse	4724	82	29	0.901986	2.02079	0.9172	0.97093	1	1	Activated	http://www.genome.jp/dbget-bin/show_pathway?hsa04724+2900+2901+2892+2905+2906+6505+775+6507+111+113+196883+10991+5330+3708+5579+10681+2771+2773+2784+2788+2791+2793+54331+2752+6512+8605+9455+9229+85358
Long-term depression	4730	45	13	0.973623	8.61123	0.7762	0.971715	1	1	Activated	http://www.genome.jp/dbget-bin/show_pathway?hsa04730+5330+2892+8605+2771+2773+5579+3479+2977+5604+5894+673+4893+3708
Hedgehog signaling pathway	4340	38	12	0.926666	-1.14414	0.9172	0.977609	1	1	Inhibited	http://www.genome.jp/dbget-bin/show_pathway?hsa04340+1452+2735+2736+2737+23291+51684+91653+2121+409+339745+894+596
Autophagy - other	4136	29	10	0.836983	-0.530429	0.9686	0.977791	1	1	Inhibited	http://www.genome.jp/dbget-bin/show_pathway?hsa04136+64223+3476+285973+55102+55062+11345+23710+84938+55054+9474
Insulin secretion	4911	60	19	0.958891	0.972618	0.935	0.989263	1	1	Activated	http://www.genome.jp/dbget-bin/show_pathway?hsa04911+6513+775+5330+111+113+196883+5579+148327+64764+817+477+478+480+483+11069+6833+6804+3778+3782
Hippo signaling pathway - multiple species	4392	24	5	0.991405	2.39945	0.8084	0.989315	1	1	Activated	http://www.genome.jp/dbget-bin/show_pathway?hsa04392+122786+6788+26524+79633+9770
Retrograde endocannabinoid signaling	4723	107	32	0.99582	-1.13458	0.768	0.991403	1	1	Inhibited	http://www.genome.jp/dbget-bin/show_pathway?hsa04723+5330+3708+5579+775+2563+10681+2771+2773+2784+2788+2791+2793+54331+11343+2892+3762+111+113+196883+5599+5600+5601+5603+4695+4697+4706+4712+4715+4716+4722+4725+4729
Glucagon signaling pathway	4922	78	19	0.999583	-4.03287	0.854	0.999057	1	1	Inhibited	http://www.genome.jp/dbget-bin/show_pathway?hsa04922+6513+5160+441531+5223+5224+5834+5330+148327+64764+2308+150094+10000+5140+1374+2203+32+817+3708+3939
Ferroptosis	4216	37	16	0.489194	0	1	1	1	1	Inhibited	http://www.genome.jp/dbget-bin/show_pathway?hsa04216+23657+2879+7417+7419+2729+2730+6520+55240+30061+2512+9474+4891+6303+1536+2182+51703
Tight junction	4530	138	52	0.855736	0	1	1	1	1	Inhibited	http://www.genome.jp/dbget-bin/show_pathway?hsa04530+7074+7082+23370+54566+56288+5584+5590+5520+5521+55844+81+11346+6714+5599+5601+91862+4214+1364+1365+1366+24146+5010+7122+9080+9693+57826+10376+84790+7454+57180+653857+2064+5111+861+58494+83700+3725+911+912+913+11149+3059+51762+64398+23513+1739+27134+103910+4629+93643+1741+4734
Phototransduction	4744	12	1	0.998479	0	1	1	1	1	Inhibited	http://www.genome.jp/dbget-bin/show_pathway?hsa04744+5148
Pancreatic secretion	4972	60	26	0.450069	0	1	1	1	1	Inhibited	http://www.genome.jp/dbget-bin/show_pathway?hsa04972+6558+5330+3708+493+5579+3784+3778+477+478+480+483+6548+9635+280+1359+1056+26279+5320+489+683+952+111+113+196883+5874+9545
Bile secretion	4976	40	18	0.395484	0	1	1	1	1	Inhibited	http://www.genome.jp/dbget-bin/show_pathway?hsa04976+6548+477+478+480+483+111+113+196883+2052+8714+5243+6513+10998+358+9429+6256+949+57552
Mineral absorption	4978	39	15	0.71648	0	1	1	1	1	Inhibited	http://www.genome.jp/dbget-bin/show_pathway?hsa04978+6546+113235+79901+4891+30061+2512+55630+4494+4495+475+477+478+480+483+1181
Cholesterol metabolism	4979	33	19	0.0484618	0	1	1	1	1	Inhibited	http://www.genome.jp/dbget-bin/show_pathway?hsa04979+341+348+4023+19+57552+948+1071+949+6272+29116+3988+10948+4864+9218+114879+10577+7417+7419+4035

## Sheet: SPIA_GBM_FDR10
Name	ID	pSize	NDE	pNDE	tA	pPERT	pG	pGFdr	pGFWER	Status	KEGGLINK
Choline metabolism in cancer	5231	85	10	0.0224169	41.4782	0.001	0.000156842	0.0252498	0.0279179	Activated	http://www.genome.jp/dbget-bin/show_pathway?hsa05231+5601+1956+5154+204962+23446+57153+6581+5337+8976+8936
Taste transduction	4742	32	6	0.00853656	-18.0878	0.0064	0.000283706	0.0252498	0.0504996	Inhibited	http://www.genome.jp/dbget-bin/show_pathway?hsa04742+6328+6335+10021+2556+2550+9568
Rap1 signaling pathway	4015	179	13	0.221769	92.4291	0.0008	0.00277394	0.121437	0.493761	Activated	http://www.genome.jp/dbget-bin/show_pathway?hsa04015+1943+5154+1956+5217+9732+26037+2846+5587+889+111+2770+2903+5590
Gap junction	4540	72	5	0.392283	58.3607	0.0002	0.00350339	0.121437	0.623603	Activated	http://www.genome.jp/dbget-bin/show_pathway?hsa04540+2770+111+7846+1956+5154
Phospholipase D signaling pathway	4072	122	9	0.260426	59.7808	0.001	0.0041562	0.121437	0.739803	Activated	http://www.genome.jp/dbget-bin/show_pathway?hsa04072+1956+2846+2918+5337+111+5154+26052+10555+56895
Pancreatic cancer	5212	75	5	0.426628	36.0846	0.0002	0.00421919	0.121437	0.751015	Activated	http://www.genome.jp/dbget-bin/show_pathway?hsa05212+5337+5601+1021+1956+7157
Glioma	5214	68	5	0.3463	49.8972	0.0006	0.00508824	0.121437	0.905707	Activated	http://www.genome.jp/dbget-bin/show_pathway?hsa05214+5154+1956+817+7157+1021
Calcium signaling pathway	4020	138	14	0.0257639	20.183	0.0492	0.00545786	0.121437	0.971498	Activated	http://www.genome.jp/dbget-bin/show_pathway?hsa04020+7416+6547+817+1956+2065+2903+5027+5260+777+146+1910+6869+487+2774
Non-small cell lung cancer	5223	66	6	0.17312	44.9864	0.0074	0.00843763	0.153956	1	Activated	http://www.genome.jp/dbget-bin/show_pathway?hsa05223+1021+1956+6258+2272+238+7157
GnRH signaling pathway	4912	77	5	0.449322	74.1949	0.0006	0.00864923	0.153956	1	Activated	http://www.genome.jp/dbget-bin/show_pathway?hsa04912+111+817+5337+1956+5601
Melanoma	5218	58	4	0.423282	53.7316	0.001	0.0101177	0.163724	1	Activated	http://www.genome.jp/dbget-bin/show_pathway?hsa05218+1956+5154+7157+1021
HIF-1 signaling pathway	4066	91	5	0.598526	45.7011	0.0004	0.0141056	0.209233	1	Activated	http://www.genome.jp/dbget-bin/show_pathway?hsa04066+112399+1956+5163+817+4878
FoxO signaling pathway	4068	120	7	0.53083	40.5953	0.001	0.0165682	0.217585	1	Activated	http://www.genome.jp/dbget-bin/show_pathway?hsa04068+5601+2308+1956+5896+664+51701+6517
Endocrine resistance	1522	90	6	0.407776	69.4692	0.0032	0.0181786	0.217585	1	Activated	http://www.genome.jp/dbget-bin/show_pathway?hsa01522+1956+111+5601+182+7157+1031
Relaxin signaling pathway	4926	112	7	0.457435	91.594	0.0022	0.0183358	0.217585	1	Activated	http://www.genome.jp/dbget-bin/show_pathway?hsa04926+54331+5590+111+1910+2770+5601+1956
Pathways in cancer	5200	438	23	0.690414	98.3627	0.0008	0.0300462	0.334264	1	Activated	http://www.genome.jp/dbget-bin/show_pathway?hsa05200+54361+1956+5154+5337+5601+7157+112399+3066+6258+4149+1021+8900+2735+2308+2846+1910+111+54331+10125+2770+182+238+817
Central carbon metabolism in cancer	5230	59	3	0.661698	58.5834	0.0018	0.038898	0.379723	1	Activated	http://www.genome.jp/dbget-bin/show_pathway?hsa05230+5163+1956+7157
Morphine addiction	5032	75	9	0.0262794	-6.92282	0.2908	0.0391702	0.379723	1	Inhibited	http://www.genome.jp/dbget-bin/show_pathway?hsa05032+111+2770+54331+10846+5140+2556+3763+2550+9568
Prostate cancer	5215	89	4	0.75451	44.7324	0.0008	0.0405322	0.379723	1	Activated	http://www.genome.jp/dbget-bin/show_pathway?hsa05215+2308+7157+1956+5154
cGMP-PKG signaling pathway	4022	139	10	0.269402	24.3948	0.0396	0.0468867	0.417292	1	Activated	http://www.genome.jp/dbget-bin/show_pathway?hsa04022+3779+146+1910+487+3764+6547+111+5140+7416+2770
Cushing syndrome	4934	121	8	0.385627	36.5686	0.0238	0.0541035	0.458592	1	Activated	http://www.genome.jp/dbget-bin/show_pathway?hsa04934+111+3777+1956+817+2770+1021+1031+54361
Ras signaling pathway	4014	183	10	0.601292	55.2118	0.0064	0.0572045	0.462836	1	Activated	http://www.genome.jp/dbget-bin/show_pathway?hsa04014+1943+5154+1956+23179+5337+5601+10125+2903+54331+5063
Estrogen signaling pathway	4915	101	6	0.519005	39.9639	0.0168	0.0709448	0.518481	1	Activated	http://www.genome.jp/dbget-bin/show_pathway?hsa04915+1956+111+3763+2550+9568+2770
Colorectal cancer	5210	84	3	0.865004	44.5587	0.0008	0.0733112	0.518481	1	Activated	http://www.genome.jp/dbget-bin/show_pathway?hsa05210+5601+7157+1956
Salivary secretion	4970	58	2	0.850951	12.8661	0.001	0.0736178	0.518481	1	Activated	http://www.genome.jp/dbget-bin/show_pathway?hsa04970+146+111
PI3K-Akt signaling pathway	4151	279	13	0.811309	63.6147	0.0018	0.0757331	0.518481	1	Activated	http://www.genome.jp/dbget-bin/show_pathway?hsa04151+1956+2065+2846+7157+1943+5154+5523+5529+55844+1021+54331+3696+1297
Focal adhesion	4510	182	8	0.821632	58.5885	0.002	0.0832565	0.540686	1	Activated	http://www.genome.jp/dbget-bin/show_pathway?hsa04510+3696+2317+1729+1297+1956+5154+5601+5063
Regulation of actin cytoskeleton	4810	180	9	0.704783	48.5794	0.0066	0.0850518	0.540686	1	Activated	http://www.genome.jp/dbget-bin/show_pathway?hsa04810+5217+8936+8976+1729+5063+3696+1956+5154+2846
Ferroptosis	4216	38	2	0.646127	0.629254	0.0126	0.0938104	0.574955	1	Activated	http://www.genome.jp/dbget-bin/show_pathway?hsa04216+7157+10162
Oxytocin signaling pathway	4921	130	7	0.616498	23.8648	0.0176	0.100327	0.574955	1	Activated	http://www.genome.jp/dbget-bin/show_pathway?hsa04921+111+817+59285+9254+2770+1956+3763
Dopaminergic synapse	4728	112	12	0.0256982	-3.77524	0.5576	0.101136	0.574955	1	Inhibited	http://www.genome.jp/dbget-bin/show_pathway?hsa04728+2774+111+2770+54331+5601+817+5523+5529+55844+3763+406+2903
Notch signaling pathway	4330	47	6	0.0494359	11.7531	0.4462	0.103363	0.574955	1	Activated	http://www.genome.jp/dbget-bin/show_pathway?hsa04330+5663+3066+3516+22938+182+3955
Adrenergic signaling in cardiomyocytes	4261	121	11	0.0843336	10.6511	0.362	0.11066	0.596895	1	Activated	http://www.genome.jp/dbget-bin/show_pathway?hsa04261+59285+9254+70+7169+2770+111+5523+5529+55844+817+146
MAPK signaling pathway	4010	251	14	0.57344	23.8944	0.0306	0.116469	0.601242	1	Activated	http://www.genome.jp/dbget-bin/show_pathway?hsa04010+10125+1956+2065+59285+777+9254+51701+4149+7157+5601+2317+8491+1943+5154
Glucagon signaling pathway	4922	80	5	0.482894	13.2014	0.0514	0.118222	0.601242	1	Activated	http://www.genome.jp/dbget-bin/show_pathway?hsa04922+10891+2308+5140+5260+817
EGFR tyrosine kinase inhibitor resistance	1521	78	3	0.829486	35.9011	0.005	0.125459	0.620324	1	Activated	http://www.genome.jp/dbget-bin/show_pathway?hsa01521+2065+1956+5154
cAMP signaling pathway	4024	151	13	0.0901354	9.50741	0.402	0.130729	0.628911	1	Activated	http://www.genome.jp/dbget-bin/show_pathway?hsa04024+2550+4886+9568+2770+111+5601+817+5140+6662+5337+2903+10021+2735
Olfactory transduction	4740	30	3	0.243067	-5.99557	0.2134	0.14585	0.68319	1	Inhibited	http://www.genome.jp/dbget-bin/show_pathway?hsa04740+2774+817+6547
Endocrine and other factor-regulated calcium reabsorption	4961	40	2	0.67386	5.31009	0.0278	0.150359	0.686254	1	Activated	http://www.genome.jp/dbget-bin/show_pathway?hsa04961+26052+9365
Breast cancer	5224	118	5	0.810112	42.7534	0.0106	0.156631	0.697007	1	Activated	http://www.genome.jp/dbget-bin/show_pathway?hsa05224+1956+182+54361+1021+7157
ErbB signaling pathway	4012	80	5	0.482894	21.9057	0.0946	0.168849	0.733051	1	Activated	http://www.genome.jp/dbget-bin/show_pathway?hsa04012+2065+1956+5063+5601+817
Parathyroid hormone synthesis, secretion and action	4928	91	6	0.418088	-15.6475	0.1494	0.189183	0.801775	1	Inhibited	http://www.genome.jp/dbget-bin/show_pathway?hsa04928+111+2770+1956+5337+9365+6258
Endometrial cancer	5213	57	2	0.84403	18.2853	0.0134	0.197431	0.817272	1	Activated	http://www.genome.jp/dbget-bin/show_pathway?hsa05213+1956+7157
Necroptosis	4217	109	7	0.429239	24.1345	0.1606	0.203968	0.825143	1	Activated	http://www.genome.jp/dbget-bin/show_pathway?hsa04217+11124+55072+5601+10038+817+29082+7416
AMPK signaling pathway	4152	106	8	0.257475	5.16006	0.3426	0.227508	0.87254	1	Activated	http://www.genome.jp/dbget-bin/show_pathway?hsa04152+2308+6517+10891+5523+5529+55844+8900+4218
GABAergic synapse	4727	74	9	0.0243072	1.01285	0.8222	0.229294	0.87254	1	Activated	http://www.genome.jp/dbget-bin/show_pathway?hsa04727+2550+9568+111+2770+54331+2556+3763+10243+66008
Glutamatergic synapse	4724	95	8	0.17389	4.17379	0.4618	0.232171	0.87254	1	Activated	http://www.genome.jp/dbget-bin/show_pathway?hsa04724+2918+2897+2903+6505+111+2770+54331+5337
Vascular smooth muscle contraction	4270	94	3	0.909871	21.135	0.0096	0.239385	0.87254	1	Activated	http://www.genome.jp/dbget-bin/show_pathway?hsa04270+146+3779+111
Regulation of lipolysis in adipocytes	4923	43	4	0.228403	5.60702	0.3998	0.240194	0.87254	1	Activated	http://www.genome.jp/dbget-bin/show_pathway?hsa04923+111+2770+5140+4886
Type II diabetes mellitus	4930	37	4	0.157821	6.22557	0.5258	0.253413	0.895503	1	Activated	http://www.genome.jp/dbget-bin/show_pathway?hsa04930+6517+5601+5590+777
Circadian rhythm	4710	28	3	0.212397	-1.83759	0.4496	0.256577	0.895503	1	Inhibited	http://www.genome.jp/dbget-bin/show_pathway?hsa04710+406+6096+1407
Axon guidance	4360	166	13	0.152898	-13.7893	0.5648	0.271338	0.911809	1	Inhibited	http://www.genome.jp/dbget-bin/show_pathway?hsa04360+2770+59277+5063+2043+2047+2050+1943+3897+817+54361+5163+5590+22885
Gastric cancer	5226	114	4	0.89613	27.7448	0.017	0.271494	0.911809	1	Activated	http://www.genome.jp/dbget-bin/show_pathway?hsa05226+54361+7157+6258+1956
Human cytomegalovirus infection	5163	188	6	0.960941	55.1829	0.0054	0.288841	0.952106	1	Activated	http://www.genome.jp/dbget-bin/show_pathway?hsa05163+1956+54331+2770+111+7157+1021
Basal cell carcinoma	5217	50	3	0.548818	9.09902	0.19	0.296663	0.957804	1	Activated	http://www.genome.jp/dbget-bin/show_pathway?hsa05217+2735+54361+7157
Salmonella infection	5132	79	6	0.294924	-6.60464	0.4292	0.305963	0.957804	1	Inhibited	http://www.genome.jp/dbget-bin/show_pathway?hsa05132+5601+8936+8976+2317+5217+1780
T cell receptor signaling pathway	4660	86	3	0.875308	23.9265	0.031	0.306712	0.957804	1	Activated	http://www.genome.jp/dbget-bin/show_pathway?hsa04660+10125+5063+5601
Cocaine addiction	5030	39	3	0.385397	2.9251	0.3474	0.314392	0.963955	1	Activated	http://www.genome.jp/dbget-bin/show_pathway?hsa05030+111+2770+2903
PPAR signaling pathway	3320	53	2	0.813342	-5.18901	0.061	0.321334	0.963955	1	Inhibited	http://www.genome.jp/dbget-bin/show_pathway?hsa03320+6258+4199
Hepatocellular carcinoma	5225	146	5	0.924668	27.2197	0.0198	0.330364	0.963955	1	Activated	http://www.genome.jp/dbget-bin/show_pathway?hsa05225+1956+54361+7157+1021+8110
Aldosterone synthesis and secretion	4925	79	4	0.666644	7.8852	0.1474	0.331319	0.963955	1	Activated	http://www.genome.jp/dbget-bin/show_pathway?hsa04925+3777+111+5587+817
Human papillomavirus infection	5165	283	19	0.262447	17.9922	0.5144	0.33576	0.963955	1	Activated	http://www.genome.jp/dbget-bin/show_pathway?hsa05165+1956+7157+3696+1297+5590+64398+8900+1021+182+3516+5663+3955+5523+5529+55844+2308+54361+3066+9519
Insulin secretion	4911	68	4	0.5478	-6.95077	0.2646	0.359422	1	1	Inhibited	http://www.genome.jp/dbget-bin/show_pathway?hsa04911+111+817+9699+3779
Renin secretion	4924	49	3	0.534983	2.77492	0.3064	0.383704	1	1	Activated	http://www.genome.jp/dbget-bin/show_pathway?hsa04924+111+2770+5140
Gastric acid secretion	4971	60	3	0.672888	2.77492	0.201	0.39132	1	1	Activated	http://www.genome.jp/dbget-bin/show_pathway?hsa04971+111+2770+817
Longevity regulating pathway - multiple species	4213	57	3	0.638495	6.16104	0.249	0.409614	1	1	Activated	http://www.genome.jp/dbget-bin/show_pathway?hsa04213+2308+111+3066
Sphingolipid signaling pathway	4071	107	8	0.26564	8.06419	0.6254	0.414249	1	1	Activated	http://www.genome.jp/dbget-bin/show_pathway?hsa04071+2770+5590+5523+5529+55844+5601+7157+5337
Cholinergic synapse	4725	95	6	0.459055	7.14314	0.4212	0.41555	1	1	Activated	http://www.genome.jp/dbget-bin/show_pathway?hsa04725+111+2770+54331+56479+817+3763
Progesterone-mediated oocyte maturation	4914	84	5	0.526486	3.18055	0.3742	0.428645	1	1	Activated	http://www.genome.jp/dbget-bin/show_pathway?hsa04914+111+5140+2770+8900+5601
Small cell lung cancer	5222	90	5	0.588612	9.43665	0.343	0.449272	1	1	Activated	http://www.genome.jp/dbget-bin/show_pathway?hsa05222+6258+4149+2272+1021+7157
Parkinson disease	5012	103	6	0.53842	-7.12467	0.3956	0.452636	1	1	Inhibited	http://www.genome.jp/dbget-bin/show_pathway?hsa05012+120892+4710+7416+2774+2770+111
Apelin signaling pathway	4371	121	7	0.539746	10.4521	0.4046	0.460104	1	1	Activated	http://www.genome.jp/dbget-bin/show_pathway?hsa04371+2770+54331+10891+6547+111+5140+182
Insulin resistance	4931	94	6	0.448869	7.89401	0.5202	0.478046	1	1	Activated	http://www.genome.jp/dbget-bin/show_pathway?hsa04931+5601+6517+5590+2308+10891+2673
Retrograde endocannabinoid signaling	4723	125	9	0.283508	-0.27438	0.6922	0.480161	1	1	Inhibited	http://www.genome.jp/dbget-bin/show_pathway?hsa04723+2556+2770+54331+3763+111+2166+5601+22999+4710
Amphetamine addiction	5031	54	3	0.601646	3.77341	0.3766	0.483978	1	1	Activated	http://www.genome.jp/dbget-bin/show_pathway?hsa05031+2903+817+111
NOD-like receptor signaling pathway	4621	135	7	0.655984	11.0404	0.339	0.496145	1	1	Activated	http://www.genome.jp/dbget-bin/show_pathway?hsa04621+5601+5027+24145+7416+115361+55072+7205
Hepatitis C	5160	101	6	0.519005	5.49603	0.479	0.498587	1	1	Activated	http://www.genome.jp/dbget-bin/show_pathway?hsa05160+100506658+55844+1956+7157+5601+10197
Insulin signaling pathway	4910	122	8	0.394413	11.1634	0.6224	0.512397	1	1	Activated	http://www.genome.jp/dbget-bin/show_pathway?hsa04910+5601+5260+2308+9322+5140+10891+5590+6517
Epstein-Barr virus infection	5169	173	8	0.776936	7.16364	0.249	0.523751	1	1	Activated	http://www.genome.jp/dbget-bin/show_pathway?hsa05169+3516+22938+3316+3066+8900+7157+5601+9519
Homologous recombination	3440	32	2	0.551835	0	NA	0.551835	1	1	Inhibited	http://www.genome.jp/dbget-bin/show_pathway?hsa03440+7517+580
Circadian entrainment	4713	80	6	0.305	3.12315	0.7592	0.55446	1	1	Activated	http://www.genome.jp/dbget-bin/show_pathway?hsa04713+2903+817+54331+111+2770+3763
Natural killer cell mediated cytotoxicity	4650	83	6	0.335559	9.93024	0.7416	0.562834	1	1	Activated	http://www.genome.jp/dbget-bin/show_pathway?hsa04650+80328+80329+100528032+22914+3822+3823
Mitophagy - animal	4137	61	5	0.267152	2.249	0.8042	0.566064	1	1	Activated	http://www.genome.jp/dbget-bin/show_pathway?hsa04137+664+285973+8887+7157+5601
TGF-beta signaling pathway	4350	76	5	0.438001	3.43965	0.6554	0.568464	1	1	Activated	http://www.genome.jp/dbget-bin/show_pathway?hsa04350+656+9241+4086+60436+7050
MicroRNAs in cancer	5206	143	8	0.573741	0	NA	0.573741	1	1	Inhibited	http://www.genome.jp/dbget-bin/show_pathway?hsa05206+1021+1956+10253+2065+4082+23414+7157+5154
Hippo signaling pathway	4390	128	7	0.600036	-8.36937	0.5228	0.586926	1	1	Inhibited	http://www.genome.jp/dbget-bin/show_pathway?hsa04390+64398+8463+5590+54361+656+4086+55844
Wnt signaling pathway	4310	120	9	0.245384	-1.69239	0.8436	0.589582	1	1	Inhibited	http://www.genome.jp/dbget-bin/show_pathway?hsa04310+817+5601+144165+81839+51701+27101+7157+5663+54361
Human T-cell leukemia virus 1 infection	5166	212	10	0.775083	8.56698	0.3768	0.622631	1	1	Activated	http://www.genome.jp/dbget-bin/show_pathway?hsa05166+7416+111+5427+5154+54361+9519+6929+1031+7157+4488
Shigellosis	5131	62	5	0.278245	-1.39686	0.8632	0.63995	1	1	Inhibited	http://www.genome.jp/dbget-bin/show_pathway?hsa05131+8936+5601+8976+5217+1729
Adipocytokine signaling pathway	4920	60	4	0.449089	0.938539	0.7584	0.657377	1	1	Activated	http://www.genome.jp/dbget-bin/show_pathway?hsa04920+6258+6517+5601+10891
Thyroid hormone signaling pathway	4919	107	7	0.410338	2.35234	0.8024	0.670363	1	1	Activated	http://www.genome.jp/dbget-bin/show_pathway?hsa04919+7157+10231+6258+3066+116931+2308+54361
AGE-RAGE signaling pathway in diabetic complications	4933	95	4	0.798	-7.12597	0.4624	0.69963	1	1	Inhibited	http://www.genome.jp/dbget-bin/show_pathway?hsa04933+5601+1729+2308+5590
Th1 and Th2 cell differentiation	4658	66	3	0.734302	37.499	0.5522	0.703796	1	1	Activated	http://www.genome.jp/dbget-bin/show_pathway?hsa04658+5601+182+3516
Th17 cell differentiation	4659	77	2	0.938968	8.33796	0.2196	0.707578	1	1	Activated	http://www.genome.jp/dbget-bin/show_pathway?hsa04659+5601+6258
Thermogenesis	4714	174	7	0.873886	7.94269	0.3642	0.713643	1	1	Activated	http://www.genome.jp/dbget-bin/show_pathway?hsa04714+10891+111+8110+656+10063+25915+4710
Renal cell carcinoma	5211	66	2	0.896984	-5.55791	0.3354	0.723616	1	1	Inhibited	http://www.genome.jp/dbget-bin/show_pathway?hsa05211+112399+5063
Amoebiasis	5146	77	2	0.938968	-4.41531	0.246	0.728216	1	1	Inhibited	http://www.genome.jp/dbget-bin/show_pathway?hsa05146+384+2774
p53 signaling pathway	4115	66	2	0.896984	1.62435	0.3598	0.73902	1	1	Activated	http://www.genome.jp/dbget-bin/show_pathway?hsa04115+7157+1021
Neurotrophin signaling pathway	4722	109	4	0.875468	8.1423	0.4158	0.746867	1	1	Activated	http://www.genome.jp/dbget-bin/show_pathway?hsa04722+817+5601+7157+5663
Serotonergic synapse	4726	71	4	0.582378	-1.20877	0.769	0.747672	1	1	Inhibited	http://www.genome.jp/dbget-bin/show_pathway?hsa04726+111+2770+54331+3763
Pertussis	5133	64	2	0.886906	-5.65043	0.4114	0.757228	1	1	Inhibited	http://www.genome.jp/dbget-bin/show_pathway?hsa05133+2770+5601
RNA transport	3013	146	3	0.991076	0.883658	0.091	0.767681	1	1	Activated	http://www.genome.jp/dbget-bin/show_pathway?hsa03013+55916+10419+8892
Leukocyte transendothelial migration	4670	90	2	0.967725	-13.275	0.2238	0.779348	1	1	Inhibited	http://www.genome.jp/dbget-bin/show_pathway?hsa04670+100506658+2770
ECM-receptor interaction	4512	68	2	0.906221	-3.53057	0.415	0.782315	1	1	Inhibited	http://www.genome.jp/dbget-bin/show_pathway?hsa04512+1297+3696
Chronic myeloid leukemia	5220	76	3	0.815982	2.09452	0.5834	0.783897	1	1	Activated	http://www.genome.jp/dbget-bin/show_pathway?hsa05220+7157+3066+1021
Long-term potentiation	4720	60	2	0.86396	4.2826	0.5124	0.787735	1	1	Activated	http://www.genome.jp/dbget-bin/show_pathway?hsa04720+817+2903
Cellular senescence	4218	139	7	0.685753	-2.91269	0.7426	0.788934	1	1	Inhibited	http://www.genome.jp/dbget-bin/show_pathway?hsa04218+7157+1021+8900+91750+678+2308+7416
Fc gamma R-mediated phagocytosis	4666	83	4	0.704148	-2.40626	0.7438	0.800245	1	1	Inhibited	http://www.genome.jp/dbget-bin/show_pathway?hsa04666+8936+8976+5337+4082
Alcoholism	5034	86	5	0.54767	2.15056	0.8716	0.812338	1	1	Activated	http://www.genome.jp/dbget-bin/show_pathway?hsa05034+2903+111+3066+2770+54331
Chagas disease (American trypanosomiasis)	5142	95	4	0.798	-4.16461	0.6968	0.830058	1	1	Inhibited	http://www.genome.jp/dbget-bin/show_pathway?hsa05142+5601+2770+2774+55844
Melanogenesis	4916	82	5	0.504879	2.23553	0.9188	0.840498	1	1	Activated	http://www.genome.jp/dbget-bin/show_pathway?hsa04916+817+2770+1910+111+54361
Apoptosis	4210	119	4	0.913717	4.0337	0.526	0.843899	1	1	Activated	http://www.genome.jp/dbget-bin/show_pathway?hsa04210+7157+10038+5601+7846
Epithelial cell signaling in Helicobacter pylori infection	5120	63	3	0.704814	-0.052948	0.8268	0.852321	1	1	Inhibited	http://www.genome.jp/dbget-bin/show_pathway?hsa05120+5601+102+1956
Platelet activation	4611	103	4	0.846075	-7.73812	0.6868	0.856627	1	1	Inhibited	http://www.genome.jp/dbget-bin/show_pathway?hsa04611+10125+2770+111+5590
Human immunodeficiency virus 1 infection	5170	172	4	0.990084	-26.4156	0.2142	0.861535	1	1	Inhibited	http://www.genome.jp/dbget-bin/show_pathway?hsa05170+54331+2770+5601+5063
Pathogenic Escherichia coli infection	5130	48	3	0.52091	0.674816	0.9384	0.870144	1	1	Activated	http://www.genome.jp/dbget-bin/show_pathway?hsa05130+7846+100506658+8976
Toxoplasmosis	5145	92	2	0.970782	-4.43987	0.4156	0.882467	1	1	Inhibited	http://www.genome.jp/dbget-bin/show_pathway?hsa05145+5601+2770
Bacterial invasion of epithelial cells	5100	63	3	0.704814	-1.70285	0.8764	0.884713	1	1	Inhibited	http://www.genome.jp/dbget-bin/show_pathway?hsa05100+26052+8936+8976
Hepatitis B	5161	125	4	0.931284	6.29427	0.5896	0.886961	1	1	Activated	http://www.genome.jp/dbget-bin/show_pathway?hsa05161+5601+7157+1021+8900
Herpes simplex infection	5168	125	5	0.847427	3.12181	0.7634	0.891083	1	1	Activated	http://www.genome.jp/dbget-bin/show_pathway?hsa05168+5601+997+7157+406+9519
Alzheimer disease	5010	139	5	0.90396	-1.04326	0.6738	0.892677	1	1	Inhibited	http://www.genome.jp/dbget-bin/show_pathway?hsa05010+5663+102+4710+487+2903
Long-term depression	4730	49	2	0.777371	-1.35218	0.8438	0.895094	1	1	Inhibited	http://www.genome.jp/dbget-bin/show_pathway?hsa04730+2770+2895
Tuberculosis	5152	138	4	0.95875	6.61317	0.53	0.899906	1	1	Activated	http://www.genome.jp/dbget-bin/show_pathway?hsa05152+817+8625+4800+5601
Cytokine-cytokine receptor interaction	4060	160	3	0.995413	-5.77727	0.2344	0.908264	1	1	Inhibited	http://www.genome.jp/dbget-bin/show_pathway?hsa04060+146433+656+3598
Longevity regulating pathway	4211	80	5	0.482894	-0.140998	0.9786	0.919546	1	1	Inhibited	http://www.genome.jp/dbget-bin/show_pathway?hsa04211+2308+111+7157+10891+9365
Prolactin signaling pathway	4917	58	2	0.850951	-2.18206	0.8428	0.92607	1	1	Inhibited	http://www.genome.jp/dbget-bin/show_pathway?hsa04917+5601+2592
Chemokine signaling pathway	4062	143	6	0.831849	2.39503	0.8636	0.92721	1	1	Activated	http://www.genome.jp/dbget-bin/show_pathway?hsa04062+2770+54331+111+8976+5590+57580
Measles	5162	105	4	0.856467	1.69801	0.8512	0.931795	1	1	Activated	http://www.genome.jp/dbget-bin/show_pathway?hsa05162+6869+7157+51209+1021
Oocyte meiosis	4114	101	3	0.932722	-1.75997	0.8198	0.955886	1	1	Inhibited	http://www.genome.jp/dbget-bin/show_pathway?hsa04114+817+111+5529
Proteoglycans in cancer	5205	174	8	0.782274	-0.948501	0.9574	0.96152	1	1	Inhibited	http://www.genome.jp/dbget-bin/show_pathway?hsa05205+817+2317+7157+2065+2719+3316+1956+54361
Kaposi sarcoma-associated herpesvirus infection	5167	150	5	0.934634	3.2684	0.8598	0.966514	1	1	Activated	http://www.genome.jp/dbget-bin/show_pathway?hsa05167+5601+1021+7157+54331+57580
JAK-STAT signaling pathway	4630	109	4	0.875468	0.768526	0.9272	0.967412	1	1	Activated	http://www.genome.jp/dbget-bin/show_pathway?hsa04630+1956+3598+316+5154
mTOR signaling pathway	4150	128	2	0.995372	-3.35083	0.5524	0.973405	1	1	Inhibited	http://www.genome.jp/dbget-bin/show_pathway?hsa04150+253260+54361
Non-alcoholic fatty liver disease (NAFLD)	4932	133	2	0.99644	-2.39393	0.5286	0.97463	1	1	Inhibited	http://www.genome.jp/dbget-bin/show_pathway?hsa04932+5601+4710
Autophagy - animal	4140	114	4	0.89613	-0.881981	0.934	0.974762	1	1	Inhibited	http://www.genome.jp/dbget-bin/show_pathway?hsa04140+664+5601+285973+53349
Influenza A	5164	126	4	0.933876	0.925248	0.9072	0.977272	1	1	Activated	http://www.genome.jp/dbget-bin/show_pathway?hsa05164+5601+7416+10898+55916
C-type lectin receptor signaling pathway	4625	91	1	0.995307	-1.87708	0.698	0.986222	1	1	Inhibited	http://www.genome.jp/dbget-bin/show_pathway?hsa04625+5601
Osteoclast differentiation	4380	117	1	0.998993	-2.18992	0.5798	0.989992	1	1	Inhibited	http://www.genome.jp/dbget-bin/show_pathway?hsa04380+5601
Fluid shear stress and atherosclerosis	5418	122	4	0.922949	-0.306396	0.9736	0.991276	1	1	Inhibited	http://www.genome.jp/dbget-bin/show_pathway?hsa05418+5601+5590+5154+7157
Cell cycle	4110	114	5	0.785715	0.00485923	0.9996	0.998308	1	1	Activated	http://www.genome.jp/dbget-bin/show_pathway?hsa04110+7157+8900+1021+1031+3066
Platinum drug resistance	1524	65	1	0.978197	0	1	1	1	1	Inhibited	http://www.genome.jp/dbget-bin/show_pathway?hsa01524+7157
RNA degradation	3018	69	2	0.910543	0	1	1	1	1	Inhibited	http://www.genome.jp/dbget-bin/show_pathway?hsa03018+87178+4850
Fanconi anemia pathway	3460	43	1	0.920231	0	1	1	1	1	Inhibited	http://www.genome.jp/dbget-bin/show_pathway?hsa03460+57697
Neuroactive ligand-receptor interaction	4080	140	14	0.0287154	0	1	1	1	1	Inhibited	http://www.genome.jp/dbget-bin/show_pathway?hsa04080+2895+2897+2903+5027+2556+2550+9568+2918+2846+6869+4886+1910+146+1138
Sulfur relay system	4122	8	1	0.374861	0	1	1	1	1	Inhibited	http://www.genome.jp/dbget-bin/show_pathway?hsa04122+27304
SNARE interactions in vesicular transport	4130	33	1	0.856266	0	1	1	1	1	Inhibited	http://www.genome.jp/dbget-bin/show_pathway?hsa04130+143187
Autophagy - other	4136	29	1	0.818117	0	1	1	1	1	Inhibited	http://www.genome.jp/dbget-bin/show_pathway?hsa04136+285973
Protein processing in endoplasmic reticulum	4141	150	4	0.974716	0	1	1	1	1	Inhibited	http://www.genome.jp/dbget-bin/show_pathway?hsa04141+5601+29978+26232+51726
Hedgehog signaling pathway	4340	39	2	0.66022	0	1	1	1	1	Inhibited	http://www.genome.jp/dbget-bin/show_pathway?hsa04340+2735+2619
Hippo signaling pathway - multiple species	4392	23	1	0.741131	0	1	1	1	1	Inhibited	http://www.genome.jp/dbget-bin/show_pathway?hsa04392+8463
Tight junction	4530	130	12	0.0673228	0	1	1	1	1	Inhibited	http://www.genome.jp/dbget-bin/show_pathway?hsa04530+100506658+5590+55844+11346+5601+153562+7846+8976+11149+4218+64398+22989
Antigen processing and presentation	4612	38	5	0.0629632	0	1	1	1	1	Inhibited	http://www.genome.jp/dbget-bin/show_pathway?hsa04612+4800+8625+3822+3823+10197
Toll-like receptor signaling pathway	4620	86	1	0.993692	0	1	1	1	1	Inhibited	http://www.genome.jp/dbget-bin/show_pathway?hsa04620+5601
RIG-I-like receptor signaling pathway	4622	49	1	0.943986	0	1	1	1	1	Inhibited	http://www.genome.jp/dbget-bin/show_pathway?hsa04622+5601
IL-17 signaling pathway	4657	66	1	0.979447	0	1	1	1	1	Inhibited	http://www.genome.jp/dbget-bin/show_pathway?hsa04657+5601
Fc epsilon RI signaling pathway	4664	55	1	0.960673	0	1	1	1	1	Inhibited	http://www.genome.jp/dbget-bin/show_pathway?hsa04664+5601
TNF signaling pathway	4668	104	2	0.984032	0	1	1	1	1	Inhibited	http://www.genome.jp/dbget-bin/show_pathway?hsa04668+5601+182
Ovarian steroidogenesis	4913	29	1	0.818117	0	1	1	1	1	Inhibited	http://www.genome.jp/dbget-bin/show_pathway?hsa04913+111
Thyroid hormone synthesis	4918	55	1	0.960673	0	1	1	1	1	Inhibited	http://www.genome.jp/dbget-bin/show_pathway?hsa04918+111
Cortisol synthesis and secretion	4927	48	2	0.767478	0	1	1	1	1	Inhibited	http://www.genome.jp/dbget-bin/show_pathway?hsa04927+111+3777
Vasopressin-regulated water reabsorption	4962	39	2	0.66022	0	1	1	1	1	Inhibited	http://www.genome.jp/dbget-bin/show_pathway?hsa04962+1780+8655
Pancreatic secretion	4972	62	4	0.47452	0	1	1	1	1	Inhibited	http://www.genome.jp/dbget-bin/show_pathway?hsa04972+219931+487+111+4218
Bile secretion	4976	41	1	0.910258	0	1	1	1	1	Inhibited	http://www.genome.jp/dbget-bin/show_pathway?hsa04976+111
Mineral absorption	4978	39	2	0.66022	0	1	1	1	1	Inhibited	http://www.genome.jp/dbget-bin/show_pathway?hsa04978+4494+4495
Cholesterol metabolism	4979	34	3	0.306077	0	1	1	1	1	Inhibited	http://www.genome.jp/dbget-bin/show_pathway?hsa04979+1071+29116+7416
Amyotrophic lateral sclerosis (ALS)	5014	47	3	0.506609	0	1	1	1	1	Inhibited	http://www.genome.jp/dbget-bin/show_pathway?hsa05014+2903+5630+7157
Huntington disease	5016	158	8	0.685462	0	1	1	1	1	Inhibited	http://www.genome.jp/dbget-bin/show_pathway?hsa05016+4710+3066+7416+9519+7157+3092+1768+10891
Legionellosis	5134	53	2	0.813342	0	1	1	1	1	Inhibited	http://www.genome.jp/dbget-bin/show_pathway?hsa05134+664+10767
Malaria	5144	38	2	0.646127	0	1	1	1	1	Inhibited	http://www.genome.jp/dbget-bin/show_pathway?hsa05144+100528032+22914
Transcriptional misregulation in cancer	5202	143	15	0.0163388	0	1	1	1	1	Inhibited	http://www.genome.jp/dbget-bin/show_pathway?hsa05202+2308+5154+6258+8900+6929+4005+4086+8842+5218+4149+7157+2138+1031+2530+3066
Viral carcinogenesis	5203	149	7	0.752688	0	1	1	1	1	Inhibited	http://www.genome.jp/dbget-bin/show_pathway?hsa05203+7157+9519+1021+3516+8900+22938+3066
Thyroid cancer	5216	36	2	0.616559	0	1	1	1	1	Inhibited	http://www.genome.jp/dbget-bin/show_pathway?hsa05216+6258+7157
Bladder cancer	5219	38	2	0.646127	0	1	1	1	1	Inhibited	http://www.genome.jp/dbget-bin/show_pathway?hsa05219+1956+7157
Acute myeloid leukemia	5221	61	1	0.972394	0	1	1	1	1	Inhibited	http://www.genome.jp/dbget-bin/show_pathway?hsa05221+8900
Systemic lupus erythematosus	5322	27	1	0.795404	0	1	1	1	1	Inhibited	http://www.genome.jp/dbget-bin/show_pathway?hsa05322+2903
Arrhythmogenic right ventricular cardiomyopathy (ARVC)	5412	60	7	0.0534582	0	1	1	1	1	Inhibited	http://www.genome.jp/dbget-bin/show_pathway?hsa05412+6444+59285+9254+1824+1829+3696+1000
Dilated cardiomyopathy (DCM)	5414	73	7	0.121505	0	1	1	1	1	Inhibited	http://www.genome.jp/dbget-bin/show_pathway?hsa05414+6444+59285+9254+3696+7169+70+111
Viral myocarditis	5416	33	1	0.856266	0	1	1	1	1	Inhibited	http://www.genome.jp/dbget-bin/show_pathway?hsa05416+6444

## Sheet: SPIA_CRC_FDR5
Name	ID	pSize	NDE	pNDE	tA	pPERT	pG	pGFdr	pGFWER	Status	KEGGLINK
Cholesterol metabolism	4979	32	10	0.0458867	-4.08822	0.0974	0.0174708	1	1	Inhibited	http://www.genome.jp/dbget-bin/show_pathway?hsa04979+344+3949+5360+949+26119+9218+7416+7417+1593+4035
p53 signaling pathway	4115	67	21	0.00490814	-7.16561	0.4096	0.0234312	1	1	Inhibited	http://www.genome.jp/dbget-bin/show_pathway?hsa04115+10912+545+472+7249+7161+900+901+6241+1643+5728+3732+7057+51512+8795+983+4193+143686+891+27113+5366+84883
Melanogenesis	4916	76	16	0.269274	-78.9476	0.0394	0.0466977	1	1	Inhibited	http://www.genome.jp/dbget-bin/show_pathway?hsa04916+5567+817+3815+2535+8324+23236+5332+6934+90993+111+7481+7482+5604+5605+4893+1906
Antifolate resistance	1523	27	9	0.0384998	-5.00761	0.2996	0.0523969	1	1	Inhibited	http://www.genome.jp/dbget-bin/show_pathway?hsa01523+2348+4363+113235+8836+7298+1719+3551+8517+6470
Oocyte meiosis	4114	96	23	0.0770008	20.6198	0.203	0.0552912	1	1	Activated	http://www.genome.jp/dbget-bin/show_pathway?hsa04114+983+10459+27330+6197+5604+246184+8881+9232+891+995+23291+817+5534+22849+5567+111+7534+6300+10734+5529+5515+9748+699
Carbohydrate digestion and absorption	4973	28	6	0.380019	-8.69277	0.0414	0.0745712	1	1	Inhibited	http://www.genome.jp/dbget-bin/show_pathway?hsa04973+6518+481+2542+3099+92579+83756
Hippo signaling pathway - multiple species	4392	24	9	0.01772	-3.41853	0.5924	0.0930862	1	1	Inhibited	http://www.genome.jp/dbget-bin/show_pathway?hsa04392+23286+4771+79981+60485+7004+8463+8642+166824+126374
Retrograde endocannabinoid signaling	4723	99	20	0.302319	3.38776	0.0942	0.0974574	1	1	Activated	http://www.genome.jp/dbget-bin/show_pathway?hsa04723+23236+5332+2564+10681+2786+3760+111+5567+1432+5600+5601+5603+6300+374291+4714+4717+4718+4720+4724+4729
Vibrio cholerae infection	5110	44	10	0.247185	-3.81541	0.1344	0.102907	1	1	Inhibited	http://www.genome.jp/dbget-bin/show_pathway?hsa05110+155066+245973+51382+526+528+535+537+1080+5567+10952
Ovarian steroidogenesis	4913	29	7	0.247902	-3.81541	0.1456	0.109731	1	1	Inhibited	http://www.genome.jp/dbget-bin/show_pathway?hsa04913+3294+111+3292+5567+3643+3949+949
Hippo signaling pathway	4390	123	26	0.194036	-26.0964	0.1974	0.112751	1	1	Inhibited	http://www.genome.jp/dbget-bin/show_pathway?hsa04390+23286+4771+79981+60485+7534+1739+7004+8463+126374+7161+4087+23291+7048+7481+7482+2535+8324+8312+8313+6934+659+27113+5515+5520+55844+166824
Prolactin signaling pathway	4917	56	13	0.184913	31.2328	0.2382	0.12763	1	1	Activated	http://www.genome.jp/dbget-bin/show_pathway?hsa04917+5604+5605+4893+3717+6777+25759+5601+1432+5600+5603+6300+9306+8792
RNA degradation	3018	67	13	0.413749	-4.02528	0.1086	0.15229	1	1	Inhibited	http://www.genome.jp/dbget-bin/show_pathway?hsa03018+2026+9652+5393+23019+57472+9337+28960+167227+694+26986+80336+9924+5214
Epithelial cell signaling in Helicobacter pylori infection	5120	60	16	0.0564809	5.44204	0.559	0.154858	1	1	Activated	http://www.genome.jp/dbget-bin/show_pathway?hsa05120+1432+5600+5603+6300+5601+8517+3551+155066+245973+51382+526+528+535+537+58494+10392
Necroptosis	4217	110	24	0.162296	26.4505	0.3372	0.160206	1	1	Activated	http://www.genome.jp/dbget-bin/show_pathway?hsa04217+3717+7297+8795+331+7098+5610+148022+6777+6778+2752+2746+2747+291+5601+2512+9131+10038+10039+817+128866+91782+9525+7416+7417
Relaxin signaling pathway	4926	111	21	0.416097	-74.1268	0.1258	0.168401	1	1	Inhibited	http://www.genome.jp/dbget-bin/show_pathway?hsa04926+10681+2786+1388+90993+111+5567+1906+4087+4893+5604+5605+23236+5332+25759+7048+5609+1432+5600+5603+6300+5601
Cell cycle	4110	113	28	0.0378587	-33.4335	0.6686	0.171678	1	1	Inhibited	http://www.genome.jp/dbget-bin/show_pathway?hsa04110+51343+246184+8881+983+701+472+545+10459+699+9184+7534+5591+4193+9232+10912+4087+8317+995+891+890+1031+1032+10735+1874+1875+1870+1871+5934
Calcium signaling pathway	4020	111	18	0.706323	20.9286	0.031	0.174652	1	1	Activated	http://www.genome.jp/dbget-bin/show_pathway?hsa04020+3706+7416+7417+817+5534+9630+2902+84812+23236+5332+1128+6865+7125+7134+291+5567+57620+6786
Bile secretion	4976	43	8	0.50681	-3.81541	0.0944	0.179528	1	1	Inhibited	http://www.genome.jp/dbget-bin/show_pathway?hsa04976+481+1080+111+5567+5243+57835+949+3949
Basal cell carcinoma	5217	50	9	0.542767	-27.1151	0.081	0.18066	1	1	Inhibited	http://www.genome.jp/dbget-bin/show_pathway?hsa05217+7481+7482+8312+8313+2535+8324+6934+10912+1643
FoxO signaling pathway	4068	116	28	0.0511075	8.09392	0.65	0.188592	1	1	Activated	http://www.genome.jp/dbget-bin/show_pathway?hsa04068+3551+5601+4303+4893+5604+5605+3643+92579+5728+4193+891+1032+5934+10769+10912+10018+472+5896+9140+7048+4087+1432+5600+5603+6300+80854+7874+901
Insulin secretion	4911	57	11	0.436232	-10.0013	0.1454	0.194763	1	1	Inhibited	http://www.genome.jp/dbget-bin/show_pathway?hsa04911+3767+23236+5332+111+5567+1388+90993+817+481+27445+5864
Hedgehog signaling pathway	4340	40	8	0.42013	-7.92218	0.1628	0.201121	1	1	Inhibited	http://www.genome.jp/dbget-bin/show_pathway?hsa04340+1452+1456+5567+23291+50937+3549+11127+339745
Cushing syndrome	4934	112	23	0.256759	-24.8373	0.3096	0.207988	1	1	Inhibited	http://www.genome.jp/dbget-bin/show_pathway?hsa04934+23236+5332+1388+90993+111+5567+3949+949+8312+8313+2535+8324+6934+817+1870+1871+1031+54554+2271+5604+5605+7481+7482
Thyroid hormone signaling pathway	4919	102	19	0.452929	-18.7401	0.1606	0.216206	1	1	Inhibited	http://www.genome.jp/dbget-bin/show_pathway?hsa04919+23236+5332+84812+4893+5604+5605+7068+5567+481+117247+9611+2648+10025+90390+9282+9968+4193+7249+5214
Shigellosis	5131	61	14	0.185022	-10.2598	0.4326	0.22546	1	1	Inhibited	http://www.genome.jp/dbget-bin/show_pathway?hsa05131+8936+10093+10392+64127+8517+3551+5601+1432+5600+5603+6300+23291+10459+9475
Long-term potentiation	4720	50	11	0.267897	-21.2826	0.3328	0.228608	1	1	Inhibited	http://www.genome.jp/dbget-bin/show_pathway?hsa04720+817+5534+27330+6197+2902+5567+5604+5605+4893+23236+5332
Human T-cell leukemia virus 1 infection	5166	212	37	0.580647	-34.0585	0.1072	0.231479	1	1	Inhibited	http://www.genome.jp/dbget-bin/show_pathway?hsa05166+4772+5534+3561+6777+4893+291+7416+7417+8498+111+5567+7048+4087+246184+8881+9232+701+9184+3600+4791+3551+8517+331+7481+7482+2535+8324+1739+1870+1871+2005+2648+6929+1031+23373+472+545
Adrenergic signaling in cardiomyocytes	4261	101	21	0.24957	-11.6078	0.3598	0.232163	1	1	Inhibited	http://www.genome.jp/dbget-bin/show_pathway?hsa04261+27092+783+9254+7134+481+111+5567+1388+90993+5515+5520+5523+5529+55844+817+23236+5332+1432+5600+5603+6300
Cocaine addiction	5030	35	8	0.275956	-5.85708	0.372	0.25734	1	1	Inhibited	http://www.genome.jp/dbget-bin/show_pathway?hsa05030+1644+111+5567+26086+1388+90993+116443+2902
Transcriptional misregulation in cancer	5202	140	23	0.698087	-2.71402	0.077	0.260732	1	1	Inhibited	http://www.genome.jp/dbget-bin/show_pathway?hsa05202+2115+6760+9915+472+4291+7048+5546+2119+2005+5371+3728+1050+6929+9611+4149+4193+5747+84444+51804+1031+3087+10912+1643
Chagas disease (American trypanosomiasis)	5142	93	18	0.387585	-20.2586	0.276	0.266798	1	1	Inhibited	http://www.genome.jp/dbget-bin/show_pathway?hsa05142+3654+51135+5601+1432+5600+5603+6300+148022+3551+8517+7048+4087+9630+23236+5332+5515+5520+55844
Renin-angiotensin system	4614	15	4	0.270759	0	NA	0.270759	1	1	Inhibited	http://www.genome.jp/dbget-bin/show_pathway?hsa04614+59272+5476+10159+5547
Progesterone-mediated oocyte maturation	4914	81	20	0.0731679	-3.12409	0.7272	0.274323	1	1	Inhibited	http://www.genome.jp/dbget-bin/show_pathway?hsa04914+22849+111+891+983+246184+8881+51343+10459+699+995+5567+27330+6197+5604+890+1432+5600+5601+5603+6300
Aldosterone synthesis and secretion	4925	65	12	0.494627	11.2337	0.2122	0.282859	1	1	Activated	http://www.genome.jp/dbget-bin/show_pathway?hsa04925+23236+5332+1388+90993+111+25865+817+4929+5567+3949+949+481
Gastric cancer	5226	116	24	0.238708	16.9278	0.4816	0.296326	1	1	Activated	http://www.genome.jp/dbget-bin/show_pathway?hsa05226+4893+5604+5605+25759+6934+1452+8312+8313+2535+8324+7481+7482+10912+1643+4087+7048+1045+3728+1870+1871+2263+4292+5243+1015
Sphingolipid signaling pathway	4071	106	25	0.0786606	-7.11347	0.7666	0.3137	1	1	Inhibited	http://www.genome.jp/dbget-bin/show_pathway?hsa04071+5604+5605+9294+4893+23236+5332+9475+5728+123099+4363+5515+5520+5523+5529+55844+130367+81537+5601+1432+5600+5603+6300+259230+5881+134
Chemokine signaling pathway	4062	154	20	0.957603	-72.4781	0.0086	0.320643	1	1	Inhibited	http://www.genome.jp/dbget-bin/show_pathway?hsa04062+6356+9547+3717+5747+23236+5332+25759+10681+2786+9475+10451+7410+111+7074+5567+6777+4893+5604+3551+8517
Parkinson disease	5012	103	17	0.674004	12.9742	0.1386	0.32655	1	1	Activated	http://www.genome.jp/dbget-bin/show_pathway?hsa05012+2861+374291+4714+4717+4718+4720+4724+4729+6389+7386+125965+1350+291+7416+7417+111+5567
Dopaminergic synapse	4728	98	21	0.205613	-3.70493	0.5786	0.329669	1	1	Inhibited	http://www.genome.jp/dbget-bin/show_pathway?hsa04728+111+5567+23236+5332+1644+10681+2786+1388+90993+1432+5600+5601+5603+6300+817+5515+5520+5523+5529+55844+3760
Hepatitis C	5160	102	23	0.130261	5.34332	0.6984	0.334307	1	1	Activated	http://www.genome.jp/dbget-bin/show_pathway?hsa05160+57506+7098+148022+8517+3551+7297+949+975+1365+24146+5515+5520+55844+8554+27102+5610+1432+5600+5603+6300+4893+5601+3949
Influenza A	5164	128	24	0.423968	15.1871	0.3404	0.334881	1	1	Activated	http://www.genome.jp/dbget-bin/show_pathway?hsa05164+5646+57506+7098+148022+3551+51135+7297+5371+1432+5600+5603+6300+5609+5601+27102+5610+3306+3337+8795+7416+5604+5605+55916+3717
Thermogenesis	4714	171	31	0.485802	-30.1588	0.3074	0.351598	1	1	Inhibited	http://www.genome.jp/dbget-bin/show_pathway?hsa04714+90993+5567+1432+5600+5603+6300+111+51780+55818+6597+9658+27330+6197+7249+4893+63976+2181+23305+51703+125965+1350+1355+374291+4714+4717+4718+4720+4724+4729+6389+7386
Cellular senescence	4218	137	32	0.0583752	-2.84375	0.8524	0.356082	1	1	Inhibited	http://www.genome.jp/dbget-bin/show_pathway?hsa04218+4193+7249+4893+5604+5605+5934+1870+1871+1874+1875+1432+5600+5603+6300+890+2305+132660+91750+472+10912+545+983+891+5534+4772+4087+23291+7048+5728+291+7416+7417
Cortisol synthesis and secretion	4927	42	8	0.47826	-4.85875	0.325	0.359644	1	1	Inhibited	http://www.genome.jp/dbget-bin/show_pathway?hsa04927+23236+5332+1388+90993+111+5567+3949+949
Axon guidance	4360	151	26	0.607276	-32.5869	0.2388	0.378406	1	1	Inhibited	http://www.genome.jp/dbget-bin/show_pathway?hsa04360+5881+5534+5747+9475+64221+2041+2043+2049+1945+1946+5361+55558+10512+6405+10509+64218+9037+23380+4893+659+817+6259+1808+27289+3983+84448
Pertussis	5133	67	11	0.66543	-15.7053	0.1964	0.381291	1	1	Inhibited	http://www.genome.jp/dbget-bin/show_pathway?hsa05133+10392+725+717+1432+5600+5603+6300+5601+3654+148022+51135
Protein processing in endoplasmic reticulum	4141	150	28	0.422509	-10.313	0.4258	0.393385	1	1	Inhibited	http://www.genome.jp/dbget-bin/show_pathway?hsa04141+5601+5609+10952+6185+7991+10960+4121+11231+1388+27102+5610+51360+7466+5886+5887+55432+3306+91319+7323+3337+64215+51128+10808+22824+573+10134+6746+6747
Endocrine resistance	1522	89	20	0.154048	10.9426	0.7444	0.398916	1	1	Activated	http://www.genome.jp/dbget-bin/show_pathway?hsa01522+5567+4893+5604+5605+25759+111+1432+5600+5603+6300+5601+4193+1031+1870+1871+9611+5747+107987478+107987479+1565
Neuroactive ligand-receptor interaction	4080	98	15	0.778739	1.58405	0.1298	0.399698	1	1	Activated	http://www.genome.jp/dbget-bin/show_pathway?hsa04080+5646+6865+7068+116443+2902+2564+9294+9170+5032+134+5732+2150+4886+1128+1138
Oxytocin signaling pathway	4921	112	18	0.720979	-22.5241	0.1728	0.400241	1	1	Inhibited	http://www.genome.jp/dbget-bin/show_pathway?hsa04921+111+5567+23236+5332+4893+5604+5605+1938+817+9475+27092+783+9254+10645+5534+4772+7226+3760
Thyroid hormone synthesis	4918	54	10	0.500101	-5.28911	0.3668	0.40498	1	1	Inhibited	http://www.genome.jp/dbget-bin/show_pathway?hsa04918+5567+23236+5332+111+481+389434+7270+1388+90993+2882
Autophagy - animal	4140	115	23	0.302207	-11.8246	0.5746	0.407756	1	1	Inhibited	http://www.genome.jp/dbget-bin/show_pathway?hsa04140+5728+4893+5604+5605+54541+7249+5515+9821+10645+5601+5567+79065+8678+53349+118471+23604+9140+83452+89849+5588+84971+3916+3920
Sulfur relay system	4122	8	2	0.430326	-1.84436	0.452	0.417063	1	1	Inhibited	http://www.genome.jp/dbget-bin/show_pathway?hsa04122+27304+9054
Acute myeloid leukemia	5221	59	11	0.485142	-6.63635	0.4026	0.420455	1	1	Inhibited	http://www.genome.jp/dbget-bin/show_pathway?hsa05221+4893+1050+6777+3728+6934+5371+3551+8517+3815+5604+5605
Gap junction	4540	66	11	0.644878	-16.4949	0.2632	0.426517	1	1	Inhibited	http://www.genome.jp/dbget-bin/show_pathway?hsa04540+983+5567+7280+111+51807+5604+5605+4893+80310+23236+5332
Taste transduction	4742	23	2	0.934202	-4.34638	0.0386	0.427251	1	1	Inhibited	http://www.genome.jp/dbget-bin/show_pathway?hsa04742+83756+5567
Th17 cell differentiation	4659	83	18	0.212351	7.20976	0.7126	0.433373	1	1	Activated	http://www.genome.jp/dbget-bin/show_pathway?hsa04659+3551+8517+5588+4772+5534+1432+5600+5603+6300+5601+3561+6778+6777+3556+7048+4087+3717+7297
Glioma	5214	63	11	0.579413	15.608	0.335	0.436585	1	1	Activated	http://www.genome.jp/dbget-bin/show_pathway?hsa05214+817+25759+5604+5605+5728+4193+1870+1871+4893+10912+1643
Chronic myeloid leukemia	5220	75	14	0.468505	-9.14315	0.45	0.442459	1	1	Inhibited	http://www.genome.jp/dbget-bin/show_pathway?hsa05220+2122+7048+6777+4193+3551+8517+25759+1870+1871+5604+5605+4893+10912+1643
Dilated cardiomyopathy (DCM)	5414	65	8	0.912411	-3.64198	0.0642	0.453648	1	1	Inhibited	http://www.genome.jp/dbget-bin/show_pathway?hsa05414+27092+783+9254+3680+6443+7134+111+5567
Fc epsilon RI signaling pathway	4664	57	13	0.202964	-6.35574	0.7678	0.471966	1	1	Inhibited	http://www.genome.jp/dbget-bin/show_pathway?hsa04664+1432+5600+5603+6300+5609+3635+5604+5605+4893+5601+5881+10451+7410
RIG-I-like receptor signaling pathway	4622	48	13	0.0723355	-1.29788	0.9148	0.475277	1	1	Inhibited	http://www.genome.jp/dbget-bin/show_pathway?hsa04622+54941+57506+3551+8517+79132+9140+5300+80143+5601+1432+5600+5603+6300
Neurotrophin signaling pathway	4722	105	21	0.313371	9.9157	0.6552	0.475496	1	1	Activated	http://www.genome.jp/dbget-bin/show_pathway?hsa04722+25759+4893+5604+5605+27330+6197+817+5601+1432+5600+5603+6300+397+10603+5609+7161+9500+11213+3654+51135+3551
African trypanosomiasis	5143	25	3	0.84764	2.46547	0.1434	0.489055	1	1	Activated	http://www.genome.jp/dbget-bin/show_pathway?hsa05143+2150+23236+5332
Vasopressin-regulated water reabsorption	4962	38	6	0.691915	-3.2776	0.2956	0.489898	1	1	Inhibited	http://www.genome.jp/dbget-bin/show_pathway?hsa04962+5567+90993+397+9230+51164+84516
Vascular smooth muscle contraction	4270	88	11	0.930984	23.3365	0.0656	0.492603	1	1	Activated	http://www.genome.jp/dbget-bin/show_pathway?hsa04270+9475+5588+23236+5332+84647+5604+5605+111+5567+10266+10267
Serotonergic synapse	4726	67	14	0.297918	-2.66774	0.6952	0.494428	1	1	Inhibited	http://www.genome.jp/dbget-bin/show_pathway?hsa04726+111+5567+23236+5332+1644+10681+2786+107987478+107987479+1565+5742+3760+4893+5604
mTOR signaling pathway	4150	126	23	0.48272	-11.4324	0.5152	0.498528	1	1	Inhibited	http://www.genome.jp/dbget-bin/show_pathway?hsa04150+3643+4893+5604+5605+5728+7249+23175+27330+6197+54541+3551+220441+54468+79726+245973+51382+526+528+7481+7482+2535+8324+81617
Breast cancer	5224	114	19	0.661907	-29.7563	0.3386	0.500391	1	1	Inhibited	http://www.genome.jp/dbget-bin/show_pathway?hsa05224+4893+5604+5605+25759+5728+6934+1452+8312+8313+2535+8324+7481+7482+1870+1871+3815+4791+10912+1643
Viral carcinogenesis	5203	150	23	0.814942	-1.9764	0.1878	0.502884	1	1	Inhibited	http://www.genome.jp/dbget-bin/show_pathway?hsa05203+1739+5934+5700+8517+5366+1388+90993+6777+4791+2648+7874+3516+890+4193+4893+7534+22938+9093+10013+2958+5610+5567+983
RNA transport	3013	143	29	0.246888	0.284147	0.7574	0.50385	1	1	Activated	http://www.genome.jp/dbget-bin/show_pathway?hsa03013+51808+54960+9939+10921+55916+23511+23636+9972+79902+285190+5903+653489+7329+6613+5976+9086+8662+8666+57187+84321+26986+80336+1973+65110+10460+1967+8892+2332+9513
cGMP-PKG signaling pathway	4022	124	17	0.909048	21.1791	0.0946	0.506197	1	1	Activated	http://www.genome.jp/dbget-bin/show_pathway?hsa04022+23236+5332+9475+5534+4772+5604+5605+1388+90993+481+9569+111+291+7416+7417+3643+134
Estrogen signaling pathway	4915	100	18	0.519665	14.9278	0.4908	0.507404	1	1	Activated	http://www.genome.jp/dbget-bin/show_pathway?hsa04915+5567+4893+5604+5605+1388+90993+23236+5332+111+3760+25759+2288+3306+9166+25984+3872+54474+7031
VEGF signaling pathway	4370	53	11	0.338317	5.25698	0.6756	0.510822	1	1	Activated	http://www.genome.jp/dbget-bin/show_pathway?hsa04370+5534+5747+1432+5600+5603+6300+25759+5604+5605+4893+5881
Th1 and Th2 cell differentiation	4658	66	17	0.067098	10.1933	0.9396	0.515135	1	1	Activated	http://www.genome.jp/dbget-bin/show_pathway?hsa04658+3551+8517+5588+4772+5534+1432+5600+5603+6300+5601+6778+3561+6777+9794+3516+3717+7297
Homologous recombination	3440	32	6	0.515606	0	NA	0.515606	1	1	Inhibited	http://www.genome.jp/dbget-bin/show_pathway?hsa03440+7156+6117+51720+83990+472+79184
B cell receptor signaling pathway	4662	68	13	0.436258	-6.40024	0.5912	0.519787	1	1	Inhibited	http://www.genome.jp/dbget-bin/show_pathway?hsa04662+3551+8517+10451+7410+975+3635+4893+4772+5534+5881+29760+5604+5605
AMPK signaling pathway	4152	107	22	0.260836	2.36813	0.7622	0.520478	1	1	Activated	http://www.genome.jp/dbget-bin/show_pathway?hsa04152+3643+10645+5210+5214+7249+92579+79966+1938+23216+81617+5515+5520+5523+5529+55844+1994+890+1080+4218+51552+9230+90993
T cell receptor signaling pathway	4660	92	17	0.474292	12.9073	0.5546	0.52053	1	1	Activated	http://www.genome.jp/dbget-bin/show_pathway?hsa04660+3551+8517+5588+4893+4772+5534+10451+7410+5604+5605+5609+5601+1739+1432+5600+5603+6300
Arrhythmogenic right ventricular cardiomyopathy (ARVC)	5412	53	7	0.855897	-1.12255	0.1638	0.52343	1	1	Inhibited	http://www.genome.jp/dbget-bin/show_pathway?hsa05412+27092+783+9254+6443+3728+3680+6934
HIF-1 signaling pathway	4066	85	12	0.849687	19.7883	0.1854	0.539461	1	1	Activated	http://www.genome.jp/dbget-bin/show_pathway?hsa04066+112399+3643+5160+817+3099+2597+2026+1906+5604+5605+2872+8569
Cytosolic DNA-sensing pathway	4623	47	6	0.865671	-5.85213	0.1726	0.545661	1	1	Inhibited	http://www.genome.jp/dbget-bin/show_pathway?hsa04623+57506+3551+8517+10622+5440+55718
Cholinergic synapse	4725	82	13	0.720923	10.4316	0.3536	0.559014	1	1	Activated	http://www.genome.jp/dbget-bin/show_pathway?hsa04725+1128+111+5567+23236+5332+10681+2786+90993+817+4893+5604+3717+3760
GABAergic synapse	4727	53	7	0.855897	4.45002	0.1992	0.561138	1	1	Activated	http://www.genome.jp/dbget-bin/show_pathway?hsa04727+111+2571+10681+2786+2564+2752+5567
Wnt signaling pathway	4310	116	20	0.600298	7.53288	0.4906	0.564751	1	1	Activated	http://www.genome.jp/dbget-bin/show_pathway?hsa04310+4772+5534+817+23236+5332+2535+8324+5601+5881+9475+57216+7481+6934+1452+23291+8312+8313+5567+7482+147111
Gastric acid secretion	4971	49	7	0.793313	-3.81541	0.2806	0.56652	1	1	Inhibited	http://www.genome.jp/dbget-bin/show_pathway?hsa04971+111+5567+23236+5332+1080+481+817
Herpes simplex infection	5168	125	18	0.869165	19.7149	0.1918	0.570483	1	1	Activated	http://www.genome.jp/dbget-bin/show_pathway?hsa05168+5601+7098+148022+8517+3600+57506+997+7874+5371+6877+9569+27102+5610+7297+3717+5430+983+3551
Bladder cancer	5219	38	8	0.361601	-2.77591	0.7334	0.575414	1	1	Inhibited	http://www.genome.jp/dbget-bin/show_pathway?hsa05219+7057+23604+4193+1870+1871+5604+5605+4893
Olfactory transduction	4740	25	2	0.952345	9.63001	0.0818	0.57708	1	1	Activated	http://www.genome.jp/dbget-bin/show_pathway?hsa04740+817+5567
cAMP signaling pathway	4024	135	21	0.784716	11.6787	0.31	0.581892	1	1	Activated	http://www.genome.jp/dbget-bin/show_pathway?hsa04024+481+1128+134+4886+111+5567+1080+5604+5605+5601+90993+9475+817+5732+4772+116443+2902+7074+10451+7410+5881
Insulin resistance	4931	96	12	0.938101	-21.8186	0.1136	0.592645	1	1	Inhibited	http://www.genome.jp/dbget-bin/show_pathway?hsa04931+5601+376497+3551+3643+5588+5509+27330+6197+92579+5728+8473+90993
Prion diseases	5020	28	3	0.897643	6.69642	0.175	0.593254	1	1	Activated	http://www.genome.jp/dbget-bin/show_pathway?hsa05020+5567+5604+5605
Morphine addiction	5032	57	7	0.902132	-4.63083	0.1886	0.614257	1	1	Inhibited	http://www.genome.jp/dbget-bin/show_pathway?hsa05032+111+5567+10681+2786+134+2564+3760
Natural killer cell mediated cytotoxicity	4650	83	14	0.632375	21.2972	0.5346	0.618107	1	1	Activated	http://www.genome.jp/dbget-bin/show_pathway?hsa04650+4772+5534+8795+79465+80328+80329+4277+5604+5605+4893+25759+5881+10451+7410
Pathogenic Escherichia coli infection	5130	49	6	0.890558	11.2568	0.2382	0.642764	1	1	Activated	http://www.genome.jp/dbget-bin/show_pathway?hsa05130+51807+7534+9475+9181+7280+10093
Proteoglycans in cancer	5205	171	23	0.948931	-40.2628	0.1426	0.655468	1	1	Inhibited	http://www.genome.jp/dbget-bin/show_pathway?hsa05205+7074+9475+286+817+4893+5604+5605+7410+4087+4193+5747+7057+10855+2535+8324+3549+5567+1432+5600+5603+6300+7481+7482
Human papillomavirus infection	5165	275	51	0.395515	9.04296	0.8018	0.659944	1	1	Activated	http://www.genome.jp/dbget-bin/show_pathway?hsa05165+7249+4193+3551+8517+4893+5604+5605+3680+1297+7057+5747+5728+1739+92359+5934+890+3516+9794+54626+57801+7098+148022+7297+5610+10134+155066+245973+51382+526+528+535+537+5567+90993+5515+5520+5523+5529+55844+2535+8324+8312+8313+1452+6934+7481+7482+10013+472+545+5700
Melanoma	5218	58	10	0.597726	-8.98611	0.6482	0.671484	1	1	Inhibited	http://www.genome.jp/dbget-bin/show_pathway?hsa05218+4893+5728+80310+4193+1870+1871+5604+5605+10912+1643
Pathways in cancer	5200	425	63	0.957353	52.7263	0.1384	0.672837	1	1	Activated	http://www.genome.jp/dbget-bin/show_pathway?hsa05200+7481+7482+5747+5728+2535+8324+6777+3717+3815+2263+8312+8313+3551+8517+4193+4893+5604+5605+4791+8030+5881+5601+6934+2271+112399+9915+4292+7048+4087+2122+3728+5371+1050+4149+1870+1871+331+23604+2323+9170+5732+111+5567+10681+2786+9475+23236+5332+9817+119391+2947+9446+10912+1643+817+5366+27113+10018+3574+3600+2057+3561+6778
Central carbon metabolism in cancer	5230	57	11	0.436232	6.02475	0.7916	0.677475	1	1	Activated	http://www.genome.jp/dbget-bin/show_pathway?hsa05230+5160+2263+3815+4893+5604+5605+3099+441531+5223+5214+5728
Fanconi anemia pathway	3460	42	6	0.78266	1.41635	0.4524	0.680046	1	1	Activated	http://www.genome.jp/dbget-bin/show_pathway?hsa03460+7156+545+6117+4292+83990+5429
Endocrine and other factor-regulated calcium reabsorption	4961	36	6	0.638127	-2.10518	0.6246	0.682428	1	1	Inhibited	http://www.genome.jp/dbget-bin/show_pathway?hsa04961+1212+26052+23236+5332+5567+481
Osteoclast differentiation	4380	119	16	0.918257	21.7069	0.238	0.684856	1	1	Activated	http://www.genome.jp/dbget-bin/show_pathway?hsa04380+8792+8517+3551+5604+5601+1432+5600+5603+6300+4772+7297+29760+5534+7048+4791+5609
Leukocyte transendothelial migration	4670	91	12	0.905776	-17.4694	0.2752	0.694175	1	1	Inhibited	http://www.genome.jp/dbget-bin/show_pathway?hsa04670+1365+24146+58494+9475+5747+1432+5600+5603+6300+394+10451+7410
Fc gamma R-mediated phagocytosis	4666	83	11	0.8942	-10.8519	0.2996	0.695563	1	1	Inhibited	http://www.genome.jp/dbget-bin/show_pathway?hsa04666+3635+5604+10451+7410+10810+8936+10093+4082+23396+8395+382
NOD-like receptor signaling pathway	4621	136	25	0.463649	-5.0949	0.7996	0.701801	1	1	Inhibited	http://www.genome.jp/dbget-bin/show_pathway?hsa04621+10392+64127+3551+257397+5601+1432+5600+5603+6300+7226+8517+51135+23236+5332+7297+837+118429+57506+7416+7417+148022+79184+331+9140+55669
Rap1 signaling pathway	4015	174	25	0.90425	31.0931	0.2924	0.704447	1	1	Activated	http://www.genome.jp/dbget-bin/show_pathway?hsa04015+5604+5605+1945+1946+80310+2263+3643+3815+5881+1432+5600+5603+6300+5909+9170+23236+5332+7410+7074+889+111+4893+2902+25865+7057
Human cytomegalovirus infection	5163	188	27	0.912185	-38.6894	0.2774	0.70542	1	1	Inhibited	http://www.genome.jp/dbget-bin/show_pathway?hsa05163+7249+3551+8517+4893+5604+5605+10681+2786+4772+5534+23236+5332+9475+111+5567+5881+5732+5747+1432+5600+5603+6300+1388+90993+4193+1870+1871
Aldosterone-regulated sodium reabsorption	4960	28	2	0.970876	3.08918	0.1318	0.708377	1	1	Activated	http://www.genome.jp/dbget-bin/show_pathway?hsa04960+481+3643
Renal cell carcinoma	5211	65	7	0.957837	8.63064	0.1732	0.710465	1	1	Activated	http://www.genome.jp/dbget-bin/show_pathway?hsa05211+9915+112399+2271+5604+5605+4893+5546
Adipocytokine signaling pathway	4920	57	10	0.574113	1.73004	0.7334	0.716591	1	1	Activated	http://www.genome.jp/dbget-bin/show_pathway?hsa04920+92579+2181+23305+51703+5588+10645+3551+8517+5601+3717
Thyroid cancer	5216	35	7	0.433529	-0.423708	0.8582	0.738862	1	1	Inhibited	http://www.genome.jp/dbget-bin/show_pathway?hsa05216+4893+5604+5605+8030+6934+10912+1643
AGE-RAGE signaling pathway in diabetic complications	4933	94	15	0.720331	6.11592	0.6266	0.739279	1	1	Activated	http://www.genome.jp/dbget-bin/show_pathway?hsa04933+5601+4893+1432+5600+5603+6300+7048+4087+1906+3717+6777+4772+23236+5332+84812
Longevity regulating pathway - multiple species	4213	57	5	0.982526	8.80249	0.12	0.74551	1	1	Activated	http://www.genome.jp/dbget-bin/show_pathway?hsa04213+4893+3643+5567+111+3306
ErbB signaling pathway	4012	73	9	0.921536	14.4708	0.3298	0.754727	1	1	Activated	http://www.genome.jp/dbget-bin/show_pathway?hsa04012+6777+5609+5601+5747+25759+817+5604+5605+4893
Platinum drug resistance	1524	67	12	0.54025	-1.715	0.8102	0.755767	1	1	Inhibited	http://www.genome.jp/dbget-bin/show_pathway?hsa01524+472+331+5366+27113+1317+538+119391+2947+9446+4292+4193+5429
TGF-beta signaling pathway	4350	72	10	0.847733	-5.7292	0.4912	0.761281	1	1	Inhibited	http://www.genome.jp/dbget-bin/show_pathway?hsa04350+7057+4087+1874+1875+3399+3400+5515+7048+659+4090
Type II diabetes mellitus	4930	34	5	0.748315	3.03399	0.6362	0.764081	1	1	Activated	http://www.genome.jp/dbget-bin/show_pathway?hsa04930+3643+3551+5601+3099+3767
Alcoholism	5034	82	13	0.720923	-7.77002	0.6736	0.767971	1	1	Inhibited	http://www.genome.jp/dbget-bin/show_pathway?hsa05034+116443+2902+1644+111+1388+90993+10013+10645+10681+2786+4893+5604+25759
Insulin signaling pathway	4910	120	15	0.955083	27.6331	0.2832	0.786408	1	1	Activated	http://www.genome.jp/dbget-bin/show_pathway?hsa04910+3551+5601+2872+8569+5509+5567+4893+5604+5605+25759+3643+7249+92579+3099+10603
Ras signaling pathway	4014	182	25	0.942049	-27.7792	0.333	0.790024	1	1	Inhibited	http://www.genome.jp/dbget-bin/show_pathway?hsa04014+5604+5605+4893+25759+1945+1946+2323+80310+2263+3643+3815+7074+5881+5863+3551+8517+4303+5601+84647+382+2902+10681+2786+283455+5567
Toll-like receptor signaling pathway	4620	86	14	0.686901	5.99622	0.7454	0.791366	1	1	Activated	http://www.genome.jp/dbget-bin/show_pathway?hsa04620+3654+51135+3551+1432+5600+5603+6300+5601+7098+148022+8517+5609+5604+5605
Amphetamine addiction	5031	45	9	0.408092	0.612964	0.9246	0.802764	1	1	Activated	http://www.genome.jp/dbget-bin/show_pathway?hsa05031+116443+2902+1644+817+5567+111+1388+90993+5534
GnRH signaling pathway	4912	75	14	0.468505	-2.4497	0.9018	0.804447	1	1	Inhibited	http://www.genome.jp/dbget-bin/show_pathway?hsa04912+111+23236+5332+817+1432+5600+5603+6300+5567+5604+5605+4893+5609+5601
Glutamatergic synapse	4724	72	12	0.646878	1.29635	0.8004	0.805832	1	1	Activated	http://www.genome.jp/dbget-bin/show_pathway?hsa04724+116443+2902+111+5567+23236+5332+10681+2786+5534+2752+6512+3760
NF-kappa B signaling pathway	4064	87	14	0.703986	3.51258	0.7564	0.807909	1	1	Activated	http://www.genome.jp/dbget-bin/show_pathway?hsa04064+3654+51135+8517+3551+4791+5588+8792+257397+148022+29760+472+51588+7329+331
Apoptosis	4210	121	22	0.492848	-2.07665	0.8942	0.80802	1	1	Inhibited	http://www.genome.jp/dbget-bin/show_pathway?hsa04210+472+2021+9131+331+3551+8517+8795+4001+84823+10038+10039+5366+27113+10912+5601+10018+1522+8722+51807+4893+5604+5605
Mitophagy - animal	4137	61	8	0.872644	-5.01654	0.558	0.818206	1	1	Inhibited	http://www.genome.jp/dbget-bin/show_pathway?hsa04137+55669+10133+665+8678+79065+4893+5601+10370
EGFR tyrosine kinase inhibitor resistance	1521	73	9	0.921536	12.6893	0.4486	0.818467	1	1	Activated	http://www.genome.jp/dbget-bin/show_pathway?hsa01521+25759+5604+5605+4893+5728+2263+3717+10018+80310
Long-term depression	4730	40	6	0.740116	-3.16537	0.7404	0.81884	1	1	Inhibited	http://www.genome.jp/dbget-bin/show_pathway?hsa04730+23236+5332+5604+5605+4893+5515
Complement and coagulation cascades	4610	57	4	0.994648	6.48964	0.1046	0.820352	1	1	Activated	http://www.genome.jp/dbget-bin/show_pathway?hsa04610+2161+725+2+717
Human immunodeficiency virus 1 infection	5170	172	32	0.420852	-3.44148	0.933	0.820793	1	1	Inhibited	http://www.genome.jp/dbget-bin/show_pathway?hsa05170+4893+5604+5605+3551+8517+10681+2786+4772+5534+5747+1432+5600+5603+6300+3654+5601+51135+983+472+545+995+891+5881+140564+200316+5609+8450+8451+10053+130340+8907+23291
Amyotrophic lateral sclerosis (ALS)	5014	39	7	0.555463	1.10311	0.8788	0.822579	1	1	Activated	http://www.genome.jp/dbget-bin/show_pathway?hsa05014+2902+1432+5600+5603+6300+57679+5534
MicroRNAs in cancer	5206	139	21	0.826962	0	NA	0.826962	1	1	Inhibited	http://www.genome.jp/dbget-bin/show_pathway?hsa05206+995+5728+54541+27086+900+4893+1786+1871+10018+1870+4082+659+7329+472+5243+4363+3551+7057+4193+5604+5605
Toxoplasmosis	5145	91	14	0.766468	-3.53427	0.7318	0.829308	1	1	Inhibited	http://www.genome.jp/dbget-bin/show_pathway?hsa05145+3654+51135+3551+8517+5601+1432+5600+5603+6300+331+3717+3306+3949+7297
Salmonella infection	5132	78	11	0.842617	3.49437	0.6374	0.83132	1	1	Activated	http://www.genome.jp/dbget-bin/show_pathway?hsa05132+5601+8936+10093+147700+89953+1432+5600+5603+6300+5585+9475
Prostate cancer	5215	90	14	0.751745	-4.86998	0.7626	0.83798	1	1	Inhibited	http://www.genome.jp/dbget-bin/show_pathway?hsa05215+5728+6934+4193+1870+1871+4893+2263+3551+8517+90993+80310+5604+5605+2119
Platelet activation	4611	100	11	0.977786	-27.8666	0.2802	0.843654	1	1	Inhibited	http://www.genome.jp/dbget-bin/show_pathway?hsa04611+23236+5332+1432+5600+5603+6300+9475+111+6786+5742+5567
Systemic lupus erythematosus	5322	28	1	0.995885	-3.34132	0.1134	0.844676	1	1	Inhibited	http://www.genome.jp/dbget-bin/show_pathway?hsa05322+717
Kaposi sarcoma-associated herpesvirus infection	5167	150	24	0.749602	9.25536	0.782	0.847757	1	1	Activated	http://www.genome.jp/dbget-bin/show_pathway?hsa05167+3551+8517+5601+7098+148022+7297+1870+1871+3717+10681+2786+5610+8678+4772+5534+4893+5604+5605+4277+1432+5600+5603+6300+5609
ECM-receptor interaction	4512	63	3	0.999549	-9.1002	0.0358	0.858376	1	1	Inhibited	http://www.genome.jp/dbget-bin/show_pathway?hsa04512+1297+7057+3680
Staphylococcus aureus infection	5150	34	1	0.998734	-8.3533	0.0692	0.861556	1	1	Inhibited	http://www.genome.jp/dbget-bin/show_pathway?hsa05150+717
Circadian entrainment	4713	62	9	0.797522	-2.92595	0.76	0.861771	1	1	Inhibited	http://www.genome.jp/dbget-bin/show_pathway?hsa04713+2902+817+23236+5332+10681+2786+111+5567+3760
TNF signaling pathway	4668	107	17	0.735191	1.54424	0.8422	0.875769	1	1	Activated	http://www.genome.jp/dbget-bin/show_pathway?hsa04668+5609+1432+5600+5603+6300+5601+8517+3551+5604+1388+90993+3600+1906+64127+9530+257397+83737
Glucagon signaling pathway	4922	77	10	0.899584	2.92341	0.648	0.879636	1	1	Activated	http://www.genome.jp/dbget-bin/show_pathway?hsa04922+5160+441531+5223+5567+23236+5332+90993+92579+5534+817
Regulation of lipolysis in adipocytes	4923	39	6	0.716724	1.02889	0.869	0.884622	1	1	Activated	http://www.genome.jp/dbget-bin/show_pathway?hsa04923+111+5567+3643+5742+134+4886
Fluid shear stress and atherosclerosis	5418	123	19	0.786263	4.17552	0.8168	0.884889	1	1	Activated	http://www.genome.jp/dbget-bin/show_pathway?hsa05418+1432+5600+5603+6300+5601+9817+5609+5881+659+119391+2947+9446+1906+5747+6613+51588+3551+8517+9181
Autophagy - other	4136	29	5	0.606881	-0.240659	0.9254	0.887181	1	1	Inhibited	http://www.genome.jp/dbget-bin/show_pathway?hsa04136+5515+8678+79065+84971+9140
Bacterial invasion of epithelial cells	5100	61	8	0.872644	4.79904	0.7332	0.893539	1	1	Activated	http://www.genome.jp/dbget-bin/show_pathway?hsa05100+79658+10093+5747+26052+1212+8936+25759+10459
Epstein-Barr virus infection	5169	172	29	0.657336	1.28167	0.9132	0.894113	1	1	Activated	http://www.genome.jp/dbget-bin/show_pathway?hsa05169+3516+22938+7534+3306+983+890+7874+8517+3551+3654+4791+965+5609+5601+1432+5600+5603+6300+5430+5436+5440+10622+55718+27102+5610+5567+4193+7297+5700
Leishmaniasis	5140	54	7	0.868875	-2.71628	0.7498	0.897819	1	1	Inhibited	http://www.genome.jp/dbget-bin/show_pathway?hsa05140+3717+1432+5600+5603+6300+3654+51135
Measles	5162	105	14	0.91209	-5.71266	0.672	0.898351	1	1	Inhibited	http://www.genome.jp/dbget-bin/show_pathway?hsa05162+3654+51135+57506+7297+3717+5588+3561+3306+6777+27102+5610+8795+7161+27113
Hepatitis B	5161	124	21	0.635805	2.24186	0.927	0.898589	1	1	Activated	http://www.genome.jp/dbget-bin/show_pathway?hsa05161+5604+5605+1388+90993+6777+6778+4893+5601+537+4772+3551+8517+7534+7098+148022+57506+1870+1871+890+1643+5728
MAPK signaling pathway	4010	242	43	0.531045	0.842902	0.958	0.899184	1	1	Activated	http://www.genome.jp/dbget-bin/show_pathway?hsa04010+1846+4791+3551+8517+5605+5604+5567+4893+2263+3643+3815+27092+783+9254+4149+2005+1432+5600+5603+6300+5871+51295+10912+7048+3556+8550+5881+5609+5601+2122+3306+4772+5534+27330+6197+2872+8569+1945+1946+2323+80310+3654+51135
Focal adhesion	4510	172	18	0.997369	-30.3791	0.1748	0.905202	1	1	Inhibited	http://www.genome.jp/dbget-bin/show_pathway?hsa04510+3680+9475+55742+5728+7791+23396+5747+394+1297+7057+331+5604+80310+25759+5601+5881+10451+7410
Renin secretion	4924	46	7	0.734223	-0.243803	0.904	0.913865	1	1	Inhibited	http://www.genome.jp/dbget-bin/show_pathway?hsa04924+111+5567+134+23236+5332+5732+5534
Apelin signaling pathway	4371	110	12	0.983265	-11.6306	0.4416	0.919199	1	1	Inhibited	http://www.genome.jp/dbget-bin/show_pathway?hsa04371+10681+2786+5604+5605+23236+5332+4893+111+5567+8678+4087+8862
JAK-STAT signaling pathway	4630	105	15	0.859433	-2.45994	0.8192	0.920317	1	1	Inhibited	http://www.genome.jp/dbget-bin/show_pathway?hsa04630+9306+6777+6778+10401+51588+8554+9063+3717+7297+2057+3561+316+1489+3574+3600
Endometrial cancer	5213	54	10	0.500101	-0.306233	0.978	0.922828	1	1	Inhibited	http://www.genome.jp/dbget-bin/show_pathway?hsa05213+4893+8312+8313+6934+5728+4292+5604+5605+10912+1643
Longevity regulating pathway	4211	79	10	0.915743	1.60958	0.7394	0.923252	1	1	Activated	http://www.genome.jp/dbget-bin/show_pathway?hsa04211+4893+5567+111+3643+1388+90993+7249+143686+10645+9821
Tuberculosis	5152	136	17	0.963585	-10.4075	0.5904	0.923656	1	1	Inhibited	http://www.genome.jp/dbget-bin/show_pathway?hsa05152+22925+535+537+8411+3916+3920+817+5534+3717+51135+64127+5601+1432+5600+5603+6300+3654
Choline metabolism in cancer	5231	83	13	0.737368	-0.779074	0.933	0.934325	1	1	Inhibited	http://www.genome.jp/dbget-bin/show_pathway?hsa05231+5601+4893+5604+5605+80310+6583+7249+1609+23396+8395+5881+10810+8936
Amoebiasis	5146	73	5	0.998104	-4.19604	0.239	0.938874	1	1	Inhibited	http://www.genome.jp/dbget-bin/show_pathway?hsa05146+9630+23236+5332+5567+5747
C-type lectin receptor signaling pathway	4625	91	12	0.905776	3.53609	0.8178	0.941947	1	1	Activated	http://www.genome.jp/dbget-bin/show_pathway?hsa04625+4893+8517+3551+4772+5534+4193+4791+1432+5600+5603+6300+5601
Colorectal cancer	5210	83	16	0.405357	0.128756	0.994	0.945973	1	1	Activated	http://www.genome.jp/dbget-bin/show_pathway?hsa05210+4087+4292+5601+8312+8313+5881+5604+5605+6934+7048+10912+1643+5366+10018+27113+4893
Inflammatory bowel disease (IBD)	5321	36	5	0.793005	2.73748	0.9276	0.946159	1	1	Activated	http://www.genome.jp/dbget-bin/show_pathway?hsa05321+64127+6778+4772+4087+3561
Pancreatic cancer	5212	74	11	0.788778	0.809367	0.9324	0.947768	1	1	Activated	http://www.genome.jp/dbget-bin/show_pathway?hsa05212+5881+3551+8517+5604+5601+1870+1871+7048+4087+10912+1643
Hepatocellular carcinoma	5225	143	25	0.573599	0.372995	0.9844	0.951004	1	1	Activated	http://www.genome.jp/dbget-bin/show_pathway?hsa05225+4893+5604+5605+25759+5728+6934+1452+8312+8313+2535+8324+7481+7482+1870+1871+10912+1643+4087+7048+6597+9817+119391+2947+9446+29117
Legionellosis	5134	51	4	0.987198	-1.21833	0.598	0.960273	1	1	Inhibited	http://www.genome.jp/dbget-bin/show_pathway?hsa05134+51128+4791+3297+3306
Non-small cell lung cancer	5223	62	8	0.883774	-1.33485	0.9102	0.963534	1	1	Inhibited	http://www.genome.jp/dbget-bin/show_pathway?hsa05223+1870+1871+4893+5604+5605+6777+10912+1643
Phospholipase D signaling pathway	4072	114	17	0.823386	-0.91759	0.9636	0.972888	1	1	Inhibited	http://www.genome.jp/dbget-bin/show_pathway?hsa04072+5604+5605+4893+25759+3643+3815+9170+23236+5332+7249+23396+8395+111+1609+80310+26052+382
Small cell lung cancer	5222	86	10	0.956052	-1.80599	0.8794	0.979098	1	1	Inhibited	http://www.genome.jp/dbget-bin/show_pathway?hsa05222+4149+5728+5747+331+3551+8517+1870+1871+10912+1643
PI3K-Akt signaling pathway	4151	277	41	0.921333	-2.42948	0.9444	0.983257	1	1	Inhibited	http://www.genome.jp/dbget-bin/show_pathway?hsa04151+7249+5728+2263+3643+3815+1128+9170+5934+10018+4193+92579+3551+8517+7534+1945+1946+2323+80310+4893+5515+5520+5523+5529+55844+54541+23239+5604+5605+10681+2786+3680+1297+7057+5747+2057+3561+3717+3574+1388+90993+5585
Alzheimer disease	5010	136	18	0.939051	0.549934	0.939	0.985639	1	1	Activated	http://www.genome.jp/dbget-bin/show_pathway?hsa05010+374291+4714+4717+4718+4720+4724+4729+6389+7386+125965+1350+23236+5332+2902+5534+322+4035+2597
Regulation of actin cytoskeleton	4810	174	21	0.985137	-1.83764	0.9294	0.995023	1	1	Inhibited	http://www.genome.jp/dbget-bin/show_pathway?hsa04810+10093+8936+50649+23396+8395+1730+9475+8874+5881+10451+7074+7410+5604+5605+5747+1128+3680+4893+2263+80310+9170
Non-alcoholic fatty liver disease (NAFLD)	4932	133	17	0.9537	-0.424154	0.9796	0.995801	1	1	Inhibited	http://www.genome.jp/dbget-bin/show_pathway?hsa04932+10018+5601+3551+83737+125965+1350+374291+4714+4717+4718+4720+4724+4729+6389+7386+3643+1050
Cytokine-cytokine receptor interaction	4060	175	17	0.999093	-1.85937	0.7758	0.996944	1	1	Inhibited	http://www.genome.jp/dbget-bin/show_pathway?hsa04060+659+3561+3556+7048+1896+8744+2057+3600+3574+1489+9547+8792+8795+8793+6356+8718+94
Notch signaling pathway	4330	44	4	0.966141	-0.081511	0.9934	0.998834	1	1	Inhibited	http://www.genome.jp/dbget-bin/show_pathway?hsa04330+3516+22938+2648+9794
Parathyroid hormone synthesis, secretion and action	4928	90	9	0.986395	0.0522932	0.9944	0.999603	1	1	Activated	http://www.genome.jp/dbget-bin/show_pathway?hsa04928+23236+5332+111+5567+5604+1388+90993+632+4929
PPAR signaling pathway	3320	55	10	0.525227	0	1	1	1	1	Inhibited	http://www.genome.jp/dbget-bin/show_pathway?hsa03320+123+376497+2168+2181+23305+51703+3158+5360+79966+1593
SNARE interactions in vesicular transport	4130	34	5	0.748315	0	1	1	1	1	Inhibited	http://www.genome.jp/dbget-bin/show_pathway?hsa04130+662+53407+9570+8675+6845
Ferroptosis	4216	37	10	0.108081	0	1	1	1	1	Inhibited	http://www.genome.jp/dbget-bin/show_pathway?hsa04216+23657+7417+2729+2512+4891+84557+112483+2181+23305+51703
Tight junction	4530	137	21	0.806651	0	1	1	1	1	Inhibited	http://www.genome.jp/dbget-bin/show_pathway?hsa04530+7074+9475+5515+5520+55844+5567+5609+5601+153562+1365+24146+51807+4771+9181+58494+3308+1080+4218+92359+1739+27134
Antigen processing and presentation	4612	38	4	0.925738	0	1	1	1	1	Inhibited	http://www.genome.jp/dbget-bin/show_pathway?hsa04612+3306+3308+5720+5721
IL-17 signaling pathway	4657	74	12	0.685586	0	1	1	1	1	Inhibited	http://www.genome.jp/dbget-bin/show_pathway?hsa04657+3551+257397+8517+1994+1432+225689+5600+5601+5603+6300+29761+6356
Intestinal immune network for IgA production	4672	22	1	0.986631	0	1	1	1	1	Inhibited	http://www.genome.jp/dbget-bin/show_pathway?hsa04672+3600
Circadian rhythm	4710	28	1	0.995885	0	1	1	1	1	Inhibited	http://www.genome.jp/dbget-bin/show_pathway?hsa04710+23291
Type I diabetes mellitus	4940	15	3	0.515075	0	1	1	1	1	Inhibited	http://www.genome.jp/dbget-bin/show_pathway?hsa04940+1363+5799+2571
Maturity onset diabetes of the young	4950	13	1	0.921812	0	1	1	1	1	Inhibited	http://www.genome.jp/dbget-bin/show_pathway?hsa04950+3087
Salivary secretion	4970	49	7	0.793313	0	1	1	1	1	Inhibited	http://www.genome.jp/dbget-bin/show_pathway?hsa04970+111+5567+23236+5332+683+1471+481
Pancreatic secretion	4972	64	11	0.601827	0	1	1	1	1	Inhibited	http://www.genome.jp/dbget-bin/show_pathway?hsa04972+23236+5332+481+1080+5646+84647+683+111+4218+5874+9545
Mineral absorption	4978	39	9	0.248316	0	1	1	1	1	Inhibited	http://www.genome.jp/dbget-bin/show_pathway?hsa04978+113235+4891+2512+9843+55630+1317+538+481+140803
Huntington disease	5016	158	30	0.378312	0	1	1	1	1	Inhibited	http://www.genome.jp/dbget-bin/show_pathway?hsa05016+374291+4714+4717+4718+4720+4724+4729+6389+7386+125965+1350+23186+5430+5436+5440+2902+23236+5332+291+7416+7417+1212+55081+51164+146754+1767+7802+83544+90993+27113
Malaria	5144	42	3	0.986665	0	1	1	1	1	Inhibited	http://www.genome.jp/dbget-bin/show_pathway?hsa05144+4035+975+7057
Asthma	5310	6	1	0.691466	0	1	1	1	1	Inhibited	http://www.genome.jp/dbget-bin/show_pathway?hsa05310+6356
Rheumatoid arthritis	5323	66	9	0.853687	0	1	1	1	1	Inhibited	http://www.genome.jp/dbget-bin/show_pathway?hsa05323+8792+3600+155066+245973+51382+526+528+535+537
Viral myocarditis	5416	34	2	0.989387	0	1	1	1	1	Inhibited	http://www.genome.jp/dbget-bin/show_pathway?hsa05416+6443+5881

## Sheet: SPIA_PAAC_FDR5
Name	ID	pSize	NDE	pNDE	tA	pPERT	pG	pGFdr	pGFWER	Status	KEGGLINK
Small cell lung cancer	5222	90	28	0.108646	-90.792	0.002	0.00182124	0.364249	0.364249	Inhibited	http://www.genome.jp/dbget-bin/show_pathway?hsa05222+9134+1017+595+3655+3673+3675+7709+6256+6257+207+1163+1164+842+5291+5296+5747+3909+3914+3918+5743+8517+598+7189+9618+1869+1871+1021+10912
Chemokine signaling pathway	4062	159	34	0.870996	125.77	1e-06	0.00521314	0.382739	1	Activated	http://www.genome.jp/dbget-bin/show_pathway?hsa04062+2826+388372+414062+6347+6349+6387+9560+3718+5747+5291+5296+25759+2782+2784+2788+2791+9844+2868+409+7410+113+115+196883+8976+56288+5566+5058+6777+207+3845+5879+8517+57580+2932
Cell cycle	4110	114	46	0.000194015	80.5222	0.4894	0.00574109	0.382739	1	Activated	http://www.genome.jp/dbget-bin/show_pathway?hsa04110+4171+4173+4175+10393+29882+51433+64682+8697+983+701+5347+10926+10459+4085+699+9184+7529+7534+2810+1111+9232+9700+10912+4089+4088+995+8318+990+2932+85417+891+9133+890+1022+1017+1021+9134+595+894+7272+5885+1875+7709+25+1869+1871
Fanconi anemia pathway	3460	42	15	0.0780941	-15.5027	0.0266	0.00890057	0.445029	1	Inhibited	http://www.genome.jp/dbget-bin/show_pathway?hsa03460+2175+2187+2177+55215+2178+55120+79728+641+6119+675+83990+29089+5980+11201+5888
MAPK signaling pathway	4010	258	81	0.0103457	-32.52	0.2378	0.0161618	0.64647	1	Inhibited	http://www.genome.jp/dbget-bin/show_pathway?hsa04010+11221+1843+1846+1848+1850+5801+9448+8605+8517+5921+5566+5922+22800+3845+6237+115727+2768+1956+1969+2064+2065+2260+2324+3791+4233+5156+55799+773+783+8912+9254+93589+3164+9261+1649+2005+1386+5600+6300+207+51347+9344+4216+9064+7786+6788+10912+7189+929+355+3554+3556+3552+5879+5058+5062+10746+4215+23542+9479+5602+409+2122+3306+3727+4772+5530+5532+55…
Olfactory transduction	4740	31	12	0.0626604	-18.9924	0.148	0.0341648	0.923308	1	Inhibited	http://www.genome.jp/dbget-bin/show_pathway?hsa04740+2782+2788+401427+79541+805+5137+5566+409+6547+5138+83988+5997
Cellular senescence	4218	139	42	0.0894681	-34.7302	0.111	0.0348453	0.923308	1	Inhibited	http://www.genome.jp/dbget-bin/show_pathway?hsa04218+28996+5291+5296+207+7249+22800+3845+6237+1021+595+894+1017+9134+1869+1871+1875+5600+6300+890+2305+286826+10912+1111+3364+983+85417+891+9133+9261+3552+823+824+805+5530+5532+5534+4772+3710+4088+293+7416+7417
Human papillomavirus infection	5165	291	74	0.440454	-136.569	0.0104	0.0408873	0.923308	1	Inhibited	http://www.genome.jp/dbget-bin/show_pathway?hsa05165+7249+207+5291+5296+1956+2932+595+8517+3845+1017+3655+3673+3675+3679+8515+3691+3694+1101+1291+1292+3381+3909+3914+3918+7148+7448+7450+5747+9134+8772+841+355+56288+84612+5584+1740+64398+1869+890+1021+894+182+4855+84441+29110+5663+3955+5986+7297+5610+8638+155066+526+527+533+534+535+537+5743+5566+1385+28227+5529+8322+8323+1452+6934+7473+7477+80326+…
Oocyte meiosis	4114	102	33	0.0543995	-31.118	0.2068	0.0434447	0.923308	1	Inhibited	http://www.genome.jp/dbget-bin/show_pathway?hsa04114+983+10459+4085+9133+10393+29882+51433+64682+8697+9232+891+9134+995+1017+5347+6790+3710+805+5530+5532+5534+5566+113+115+196883+7529+7534+6300+9700+9985+5529+9748+699
Cortisol synthesis and secretion	4927	49	14	0.326215	20.5828	0.0268	0.0461654	0.923308	1	Activated	http://www.genome.jp/dbget-bin/show_pathway?hsa04927+3710+8912+1385+1386+113+115+196883+5566+3949+1589+3777+5443+3164+6667
Pancreatic cancer	5212	75	23	0.153341	-34.1527	0.098	0.0508024	0.92368	1	Inhibited	http://www.genome.jp/dbget-bin/show_pathway?hsa05212+2064+3845+5291+5296+207+5879+8517+598+842+5898+5899+5602+7039+1021+1869+1871+4088+4089+675+5888+1956+595+10912
Colorectal cancer	5210	85	21	0.559095	-79.7996	0.0142	0.0742784	1	1	Inhibited	http://www.genome.jp/dbget-bin/show_pathway?hsa05210+5291+5296+842+4088+4089+4436+3845+5602+5879+332+595+6934+2932+207+10912+5366+5898+5899+1956+7039+2069
Homologous recombination	3440	32	12	0.0783296	0	NA	0.0783296	1	1	Inhibited	http://www.genome.jp/dbget-bin/show_pathway?hsa03440+641+7516+6119+5888+675+25788+8438+79728+83990+580+11073+79184
Progesterone-mediated oocyte maturation	4914	85	28	0.058746	-14.0466	0.3344	0.0793594	1	1	Inhibited	http://www.genome.jp/dbget-bin/show_pathway?hsa04914+113+115+196883+891+983+3845+5291+5296+207+10393+29882+51433+64682+8697+10459+4085+699+995+5347+85417+9133+5566+1017+890+6790+5600+5602+6300
PI3K-Akt signaling pathway	4151	292	72	0.562839	-117.546	0.028	0.107587	1	1	Inhibited	http://www.genome.jp/dbget-bin/show_pathway?hsa04151+1977+7249+207+5291+5296+1956+1969+2064+2065+2260+2324+3791+4233+5156+57121+2932+598+595+92579+8517+7529+7534+1944+1945+1946+2069+4909+7039+7423+3845+28227+5529+4846+5562+1017+1021+842+2782+2784+2788+2791+3655+3673+3675+3679+8515+3691+3694+1101+1291+1292+3381+3909+3914+3918+7148+7448+7450+5747+5879+1441+5618+3718+3574+1385+1386+4602+6446+894+913…
Human cytomegalovirus infection	5163	189	49	0.399836	89.6427	0.08	0.120402	1	1	Activated	http://www.genome.jp/dbget-bin/show_pathway?hsa05163+7249+207+5291+5296+1956+8517+3845+8772+841+355+5156+5743+2782+2784+2788+2791+842+4772+5530+5532+5534+3710+805+2768+6347+414062+6349+388372+9560+113+115+196883+5566+595+5879+2932+3554+6387+5747+5600+6300+1385+1386+1869+1871+1021+6667+811+29110
Wnt signaling pathway	4310	126	37	0.145208	-19.7689	0.2842	0.124887	1	1	Inhibited	http://www.genome.jp/dbget-bin/show_pathway?hsa04310+4088+4772+5530+5532+5534+8322+8323+5602+5879+23002+23500+166336+81839+595+894+1487+1488+64321+4089+6934+8607+1452+79718+27101+6477+5566+5663+2932+10023+59343+1457+22943+6422+7473+7477+80326+5176
VEGF signaling pathway	4370	54	19	0.0593928	14.307	0.488	0.130447	1	1	Activated	http://www.genome.jp/dbget-bin/show_pathway?hsa04370+3791+5335+5743+8605+9261+5530+5532+5534+207+5291+5296+5747+5600+6300+25759+3845+4846+842+5879
GABAergic synapse	4727	58	13	0.717417	-10.9852	0.0164	0.135096	1	1	Inhibited	http://www.genome.jp/dbget-bin/show_pathway?hsa04727+113+115+196883+2571+773+2782+2784+2788+2791+5566+11337+23710+81539
Hepatocellular carcinoma	5225	150	37	0.559088	-67.3366	0.0536	0.150576	1	1	Inhibited	http://www.genome.jp/dbget-bin/show_pathway?hsa05225+1956+3845+25759+5291+5296+207+595+6934+1452+2932+10023+8322+8323+7473+7477+80326+1869+1871+10912+7039+5335+4088+4089+4233+8289+6598+1728+119391+2941+2946+4257+10587+598+1021+55274+86+6604
Renin secretion	4924	50	13	0.483096	17.2066	0.0824	0.155717	1	1	Activated	http://www.genome.jp/dbget-bin/show_pathway?hsa04924+5566+154+4881+3710+1385+183+3778+5137+805+5530+5532+5534+358
Arrhythmogenic right ventricular cardiomyopathy (ARVC)	5412	58	17	0.261196	-2.50947	0.2286	0.164032	1	1	Inhibited	http://www.genome.jp/dbget-bin/show_pathway?hsa05412+55799+783+9254+93589+2010+3728+5318+3655+3673+3675+3679+8515+3691+3694+1495+6934+2697
Hippo signaling pathway	4390	133	32	0.62293	-51.1174	0.0598	0.189667	1	1	Inhibited	http://www.genome.jp/dbget-bin/show_pathway?hsa04390+4771+6788+10413+1495+11186+332+7159+7529+7534+64398+999+1740+1742+8463+126374+56288+84612+5584+7161+4088+1453+4089+7473+7477+80326+8322+8323+2932+6934+595+894+652
Pathways in cancer	5200	447	108	0.662914	-118.823	0.0484	0.190267	1	1	Inhibited	http://www.genome.jp/dbget-bin/show_pathway?hsa05200+842+999+7473+7477+80326+1495+3909+3914+3918+3655+3673+3675+5747+8322+8323+25+5291+5296+6777+3718+1956+2064+5156+4233+2260+7170+7039+2932+8517+598+3845+11186+595+5979+8030+5335+5898+5899+5879+5602+6934+112398+8453+2034+9915+675+5888+4436+4088+4089+2122+1487+1488+5468+6256+6257+3728+7709+894+1021+1869+1871+1017+9134+1163+1164+355+8772+841+652+332…
RNA degradation	3018	69	19	0.349725	-5.38767	0.2164	0.203934	1	1	Inhibited	http://www.genome.jp/dbget-bin/show_pathway?hsa03018+87178+23404+22894+10438+84186+4848+9337+23658+22803+23644+219988+5073+3329+10140+7832+26986+5042+9924+5214
Prolactin signaling pathway	4917	61	16	0.454181	47.5969	0.149	0.206878	1	1	Activated	http://www.genome.jp/dbget-bin/show_pathway?hsa04917+207+5291+5296+3845+5618+6777+25759+5602+5600+6300+122809+8651+8835+894+595+2932
Gastric cancer	5226	123	32	0.421876	-51.3179	0.1764	0.212902	1	1	Inhibited	http://www.genome.jp/dbget-bin/show_pathway?hsa05226+3845+25759+5291+5296+207+595+6934+1452+2932+10023+8322+8323+7473+7477+80326+10912+4088+4089+4233+2064+999+1495+3728+9134+1017+1869+1871+6256+6257+83998+5243+1956
Notch signaling pathway	4330	44	17	0.0304935	5.86808	0.7958	0.229573	1	1	Activated	http://www.genome.jp/dbget-bin/show_pathway?hsa04330+51107+5663+9541+1487+1488+22938+84441+6868+151636+196403+23220+8650+182+4855+3955+5986+28514
Kaposi sarcoma-associated herpesvirus infection	5167	152	39	0.446079	66.3457	0.1872	0.234545	1	1	Activated	http://www.genome.jp/dbget-bin/show_pathway?hsa05167+8517+5602+29110+207+5291+5296+355+841+7297+1021+1869+1871+2932+2782+2784+2788+2791+5610+11337+23710+842+8772+5743+1827+5335+4772+5530+5532+5534+3710+3845+5879+1385+595+9261+5600+6300+57580+805
Epithelial cell signaling in Helicobacter pylori infection	5120	65	21	0.109588	7.02321	0.5824	0.235229	1	1	Activated	http://www.genome.jp/dbget-bin/show_pathway?hsa05120+5600+6300+5602+8517+155066+526+527+533+534+535+537+5058+5879+4233+50848+83700+5335+6868+102+7082+1956
Mitophagy - animal	4137	61	20	0.102909	-9.09578	0.6044	0.239663	1	1	Inhibited	http://www.genome.jp/dbget-bin/show_pathway?hsa04137+65018+9927+55626+29110+11337+23710+8408+1457+598+664+89941+7030+8887+1869+22800+3845+6237+6667+5602+10370
Leukocyte transendothelial migration	4670	96	28	0.196211	20.0558	0.4462	0.241842	1	1	Activated	http://www.genome.jp/dbget-bin/show_pathway?hsa04670+1364+1365+1366+7122+90952+1003+4267+5175+1500+50848+5291+5296+10627+5747+83700+5600+6300+394+1495+5879+4689+7410+7430+11069+6387+5335+7414+7408
Glutamatergic synapse	4724	84	21	0.534358	-14.2023	0.1452	0.246164	1	1	Inhibited	http://www.genome.jp/dbget-bin/show_pathway?hsa04724+2901+116443+113+115+196883+81539+5566+3710+2782+2784+2788+2791+5530+5532+5534+6512+773+8605+1742+22941+85358
Proteoglycans in cancer	5205	181	44	0.602997	-67.3143	0.117	0.25562	1	1	Inhibited	http://www.genome.jp/dbget-bin/show_pathway?hsa05205+2064+286+5291+5296+207+54776+3710+2317+5879+5058+8826+22800+3845+6237+1655+7410+595+5329+5747+27250+2065+4233+355+6382+3673+8322+8323+7430+2260+6385+5335+3339+5566+5600+6300+3791+7448+117581+1956+7473+7477+80326+967+858
p53 signaling pathway	4115	67	30	0.000302806	0.0753212	0.9942	0.261108	1	1	Activated	http://www.genome.jp/dbget-bin/show_pathway?hsa04115+6477+10912+1111+2810+1017+9134+7249+7161+901+6241+55240+5268+3732+9540+355+8795+841+983+842+1021+595+894+64065+27244+83667+891+9133+5366+10572+598
Non-small cell lung cancer	5223	65	19	0.249219	-23.7648	0.4314	0.273963	1	1	Inhibited	http://www.genome.jp/dbget-bin/show_pathway?hsa05223+842+207+5291+5296+1021+595+1869+1871+3845+5335+7039+1956+2064+6256+6257+11186+3718+6777+10912
Pathogenic Escherichia coli infection	5130	48	14	0.295976	15.2809	0.388	0.280886	1	1	Activated	http://www.genome.jp/dbget-bin/show_pathway?hsa05130+929+7277+7846+999+7534+7430+25+8976+4690+4691+7280+84617+10092+10109
Vasopressin-regulated water reabsorption	4962	40	9	0.695901	8.29263	0.102	0.296084	1	1	Activated	http://www.genome.jp/dbget-bin/show_pathway?hsa04962+554+115+5566+1385+9230+5868+6844+84516+1781
Human T-cell leukemia virus 1 infection	5166	217	62	0.120124	-12.601	0.6766	0.306289	1	1	Inhibited	http://www.genome.jp/dbget-bin/show_pathway?hsa05166+6513+4772+5530+5532+5534+811+3718+6777+894+22800+3845+6237+293+7416+7417+113+115+196883+5566+1385+1386+466+7494+4088+4089+5427+10393+29882+51433+64682+8697+9133+9232+701+4085+9184+8517+3554+7850+4215+2874+598+5156+5291+5296+207+7473+7477+80326+8322+8323+2932+595+1869+1871+2005+5423+4602+23373+4488+1111+94241
Thyroid cancer	5216	37	11	0.304273	-7.54382	0.4452	0.322908	1	1	Inhibited	http://www.genome.jp/dbget-bin/show_pathway?hsa05216+3845+5468+6256+6257+999+595+5979+8030+7170+6934+10912
Regulation of actin cytoskeleton	4810	178	44	0.552578	-50.1519	0.2288	0.332951	1	1	Inhibited	http://www.genome.jp/dbget-bin/show_pathway?hsa04810+10092+10109+5217+8976+10787+54961+7414+23396+79837+1729+1730+7430+54776+10627+81624+5058+5062+8874+5879+128239+8826+7410+5291+5296+2245+5747+3655+3673+3675+3679+3691+3694+8515+22800+3845+6237+2768+1956+2260+5156+4628+79784+57121+6387
Type II diabetes mellitus	4930	39	10	0.519209	-14.8148	0.261	0.337727	1	1	Inhibited	http://www.genome.jp/dbget-bin/show_pathway?hsa04930+5291+5296+122809+8651+8835+5602+773+3098+3099+80201
Autophagy - animal	4140	116	32	0.283068	19.78	0.5078	0.347574	1	1	Activated	http://www.genome.jp/dbget-bin/show_pathway?hsa04140+5291+5296+207+22800+3845+6237+664+7249+8408+9706+55102+26100+10670+5562+5602+5566+58476+7189+55626+598+29982+8897+1613+1965+9140+55054+89849+8837+11337+23710+115201+3916
Cholesterol metabolism	4979	36	10	0.406645	-2.23178	0.3808	0.351405	1	1	Inhibited	http://www.genome.jp/dbget-bin/show_pathway?hsa04979+348+3949+5360+1071+6272+26119+29116+7416+7417+4043
Fluid shear stress and atherosclerosis	5418	125	34	0.307166	18.7547	0.494	0.35683	1	1	Activated	http://www.genome.jp/dbget-bin/show_pathway?hsa05418+5600+6300+207+5602+5291+5296+6347+1728+5879+652+90+1003+5175+3791+119391+2941+2946+4257+7295+4846+445+3552+5747+6612+7341+5562+3554+7850+8517+858+805+6382+6385+1843
Human immunodeficiency virus 1 infection	5170	175	44	0.50063	58.5231	0.304	0.358833	1	1	Activated	http://www.genome.jp/dbget-bin/show_pathway?hsa05170+207+5291+5296+3845+8772+841+355+8517+2782+2784+2788+2791+842+4772+5530+5532+5534+805+5747+811+3710+29110+4615+5600+6300+5602+7189+51135+983+1111+995+85417+891+9133+5335+5058+5062+5879+27350+598+10053+1174+130340+162
ErbB signaling pathway	4012	83	20	0.610001	-40.5974	0.2298	0.372439	1	1	Inhibited	http://www.genome.jp/dbget-bin/show_pathway?hsa04012+2065+6777+2064+1956+2932+5058+5062+4690+7039+9542+5602+5747+25759+5335+2069+25+5291+5296+207+3845
Protein processing in endoplasmic reticulum	4141	151	41	0.288724	-11.2878	0.555	0.383559	1	1	Inhibited	http://www.genome.jp/dbget-bin/show_pathway?hsa04141+1649+5602+1965+811+823+824+7415+1650+7991+10427+10960+11253+4121+57134+5589+84447+11231+22926+5610+7494+29979+56893+118424+51465+10277+55432+3306+51009+10956+9709+51619+7321+10294+10961+5034+81567+80700+6396+64374+10970+6748
Hedgehog signaling pathway	4340	40	12	0.280004	4.17296	0.5842	0.396755	1	1	Activated	http://www.genome.jp/dbget-bin/show_pathway?hsa04340+1452+1453+1456+2932+5566+91653+57154+409+339745+8452+595+894
Hippo signaling pathway - multiple species	4392	24	9	0.118942	-2.14014	0.7984	0.403805	1	1	Inhibited	http://www.genome.jp/dbget-bin/show_pathway?hsa04392+4771+6788+10413+8463+5058+8642+83937+11186+126374
Morphine addiction	5032	62	15	0.600437	6.46801	0.2846	0.411938	1	1	Activated	http://www.genome.jp/dbget-bin/show_pathway?hsa05032+113+115+196883+5566+2782+2784+2788+2791+27115+5137+5138+5143+773+2868+409
ECM-receptor interaction	4512	71	21	0.21666	4.10474	0.6928	0.421604	1	1	Activated	http://www.genome.jp/dbget-bin/show_pathway?hsa04512+3909+3914+3918+1291+1292+7148+7450+3381+7448+3655+3161+6382+6385+3339+3691+3694+8515+3679+3675+1101+3673
PPAR signaling pathway	3320	56	15	0.422522	-2.80863	0.478	0.42967	1	1	Inhibited	http://www.genome.jp/dbget-bin/show_pathway?hsa03320+10998+11001+6256+6257+5468+34+1376+126129+2181+51703+10580+8309+5360+6319+9415
Platinum drug resistance	1524	68	18	0.428348	-7.25699	0.523	0.465375	1	1	Inhibited	http://www.genome.jp/dbget-bin/show_pathway?hsa01524+842+332+841+8772+355+5366+598+119391+2941+2946+4257+7153+4436+2064+5291+5296+207+5980
Salmonella infection	5132	80	21	0.432731	7.73515	0.5236	0.468935	1	1	Activated	http://www.genome.jp/dbget-bin/show_pathway?hsa05132+5879+5602+7082+10092+10109+8976+929+4615+2317+5217+1781+23207+5600+6300+3552+414062+6349+388372+9560+4628+79784
RIG-I-like receptor signaling pathway	4622	49	14	0.326215	-6.91043	0.644	0.477101	1	1	Inhibited	http://www.genome.jp/dbget-bin/show_pathway?hsa04622+57506+55593+10010+9755+8772+841+7189+8517+29110+9140+5602+5600+6300+338376
Relaxin signaling pathway	4926	112	24	0.832497	71.8904	0.1492	0.47863	1	1	Activated	http://www.genome.jp/dbget-bin/show_pathway?hsa04926+207+4846+5291+5296+2782+2784+2788+2791+1385+1386+5566+7423+4088+113+115+196883+3845+25759+2769+5600+6300+5602+1956+409
Regulation of lipolysis in adipocytes	4923	45	11	0.585825	10.6942	0.3864	0.479727	1	1	Activated	http://www.genome.jp/dbget-bin/show_pathway?hsa04923+113+115+196883+5566+154+4881+11343+5291+5296+5743+207
Alzheimer disease	5010	136	34	0.523367	-8.28935	0.4586	0.487208	1	1	Inhibited	http://www.genome.jp/dbget-bin/show_pathway?hsa05010+5663+51107+23621+102+6868+842+126328+374291+4708+4718+4719+4723+4725+6391+29796+1351+3710+489+3028+823+824+355+8772+841+22926+348+805+5530+5532+5534+322+2597+2932+6622
Central carbon metabolism in cancer	5230	62	19	0.182813	9.94451	0.805	0.487285	1	1	Activated	http://www.genome.jp/dbget-bin/show_pathway?hsa05230+6513+5160+3939+5163+1956+2064+2260+4233+5156+5979+3845+5291+5296+207+3098+3099+80201+6510+5214
Th1 and Th2 cell differentiation	4658	67	16	0.623693	125.52	0.3772	0.500663	1	1	Activated	http://www.genome.jp/dbget-bin/show_pathway?hsa04658+8517+4772+5530+5532+5534+5600+6300+5602+5335+2625+6777+182+84441+28514+7297+3718
Toll-like receptor signaling pathway	4620	86	20	0.678754	24.7393	0.3292	0.506233	1	1	Activated	http://www.genome.jp/dbget-bin/show_pathway?hsa04620+7189+51135+4615+5600+6300+5879+5602+29110+8772+207+54472+929+8517+841+414062+6349+5291+5296+388372+9560
Vibrio cholerae infection	5110	46	12	0.482856	1.14605	0.5308	0.509673	1	1	Activated	http://www.genome.jp/dbget-bin/show_pathway?hsa05110+155066+526+527+533+534+535+537+9414+7082+5335+5566+115
Salivary secretion	4970	60	13	0.764076	6.35758	0.2538	0.516046	1	1	Activated	http://www.genome.jp/dbget-bin/show_pathway?hsa04970+154+113+115+196883+5566+6844+3710+805+3783+3778+1470+1471+482
Cushing syndrome	4934	125	30	0.627243	-29.6673	0.3956	0.516867	1	1	Inhibited	http://www.genome.jp/dbget-bin/show_pathway?hsa04934+3710+8912+1385+1386+113+115+196883+5566+3949+1589+3777+5443+3164+6667+8322+8323+2932+6934+1956+595+1021+1869+1871+1017+9134+196+79798+7473+7477+80326
Circadian rhythm	4710	28	7	0.567884	3.27028	0.4636	0.522449	1	1	Activated	http://www.genome.jp/dbget-bin/show_pathway?hsa04710+4862+9572+1453+5562+1385+79365+8553
Apoptosis	4210	121	30	0.546919	-17.1075	0.4886	0.525175	1	1	Inhibited	http://www.genome.jp/dbget-bin/show_pathway?hsa04210+598+332+1677+842+839+841+823+824+207+8517+8837+5291+5296+8772+8795+8797+355+4001+10039+143+5366+10912+5602+8722+1649+1965+3710+7277+7846+3845
Th17 cell differentiation	4659	84	20	0.633639	20.0723	0.4106	0.532547	1	1	Activated	http://www.genome.jp/dbget-bin/show_pathway?hsa04659+8517+4772+5530+5532+5534+5600+6300+5602+5335+6777+3554+3556+2625+6256+6257+4088+4089+196+3718+7297
Basal cell carcinoma	5217	55	9	0.953491	-35.1025	0.0606	0.536602	1	1	Inhibited	http://www.genome.jp/dbget-bin/show_pathway?hsa05217+652+7473+7477+80326+8322+8323+2932+6934+10912
Insulin signaling pathway	4910	123	34	0.270834	-12.932	0.7706	0.53677	1	1	Inhibited	http://www.genome.jp/dbget-bin/show_pathway?hsa04910+51763+5602+122809+8651+8835+8569+5562+5509+89801+5256+805+5566+5577+32+5834+3845+1977+25759+9322+7249+92579+2203+23265+10580+207+5291+5296+23433+2932+2889+3098+3099+80201+5584
Autophagy - other	4136	29	8	0.438686	-2.94037	0.6302	0.550103	1	1	Inhibited	http://www.genome.jp/dbget-bin/show_pathway?hsa04136+9706+55102+26100+11337+23710+115201+55054+9140
Bladder cancer	5219	39	9	0.664277	-10.2851	0.4266	0.567137	1	1	Inhibited	http://www.genome.jp/dbget-bin/show_pathway?hsa05219+1956+999+2064+11186+1613+1869+1871+595+3845
Dopaminergic synapse	4728	111	21	0.946035	13.0322	0.0904	0.575504	1	1	Activated	http://www.genome.jp/dbget-bin/show_pathway?hsa04728+5566+3710+773+2782+2784+2788+2791+207+2932+1385+1386+5600+5602+6300+5530+5532+409+28227+5529+805+50632
Epstein-Barr virus infection	5169	173	39	0.790376	17.7456	0.2976	0.57748	1	1	Activated	http://www.genome.jp/dbget-bin/show_pathway?hsa05169+22938+10014+7529+7534+3306+983+2960+5757+890+1017+8517+7189+965+5602+5600+6300+1386+3718+5291+5296+207+2932+5335+5433+5434+5435+5441+10623+171568+29110+5610+7431+5566+1457+7297+10213+5706+5707+5713
Aldosterone synthesis and secretion	4925	77	19	0.562808	8.1233	0.5484	0.578394	1	1	Activated	http://www.genome.jp/dbget-bin/show_pathway?hsa04925+3710+3777+8912+1385+1386+113+115+196883+5138+805+8536+3164+4881+5566+3949+466+1589+482+5443
Inflammatory bowel disease (IBD)	5321	37	6	0.927464	71.804	0.1208	0.580178	1	1	Activated	http://www.genome.jp/dbget-bin/show_pathway?hsa05321+64127+2625+4772+3552+4088+8807
Dilated cardiomyopathy (DCM)	5414	70	18	0.48375	1.09396	0.6342	0.58462	1	1	Activated	http://www.genome.jp/dbget-bin/show_pathway?hsa05414+55799+783+9254+93589+3655+3673+3675+3679+8515+3691+3694+2010+7170+7171+113+115+196883+5566
Legionellosis	5134	52	9	0.928711	11.6005	0.123	0.585691	1	1	Activated	http://www.genome.jp/dbget-bin/show_pathway?hsa05134+664+7415+842+841+3329+1915+3306+929+4615
Axon guidance	4360	163	44	0.295037	9.96254	0.804	0.588754	1	1	Activated	http://www.genome.jp/dbget-bin/show_pathway?hsa04360+84612+56288+5879+5530+5532+5534+6586+5747+5058+5062+5921+4690+25791+25+1969+2043+1947+1948+2050+8482+1944+1945+1946+4233+10512+56920+10500+10501+57556+10509+57715+6387+3845+5291+5296+2932+5163+29984+2242+6237+54961+5335+91653+22885
MicroRNAs in cancer	5206	144	35	0.598791	0	NA	0.598791	1	1	Inhibited	http://www.genome.jp/dbget-bin/show_pathway?hsa05206+995+1021+3845+8091+8626+27250+11186+4233+595+894+9134+1956+7430+2064+5268+25+2065+5296+1871+4855+1869+85414+7431+2146+7473+113130+9493+8651+7148+5243+1944+5743+5156+5335+90427
Antifolate resistance	1523	26	6	0.659151	2.1852	0.4906	0.60771	1	1	Activated	http://www.genome.jp/dbget-bin/show_pathway?hsa01523+10057+2618+113235+471+8517+4524
Cytosolic DNA-sensing pathway	4623	47	10	0.768066	4.85503	0.3756	0.615528	1	1	Activated	http://www.genome.jp/dbget-bin/show_pathway?hsa04623+29110+57506+8517+10623+171568+5434+5435+5441+388372+9560
Endometrial cancer	5213	57	13	0.692043	-13.8939	0.4698	0.618346	1	1	Inhibited	http://www.genome.jp/dbget-bin/show_pathway?hsa05213+3845+2932+1495+842+2064+999+6934+1956+595+207+5291+5296+10912
African trypanosomiasis	5143	26	3	0.97367	-6.1848	0.0664	0.62068	1	1	Inhibited	http://www.genome.jp/dbget-bin/show_pathway?hsa05143+4615+355+2150
Renal cell carcinoma	5211	66	17	0.483671	-5.32094	0.6952	0.630104	1	1	Inhibited	http://www.genome.jp/dbget-bin/show_pathway?hsa05211+6513+9915+8453+112398+2034+7039+201163+5879+2889+4233+5058+5062+207+5291+5296+3845+7030
Parkinson disease	5012	105	23	0.794446	9.2857	0.3666	0.633136	1	1	Activated	http://www.genome.jp/dbget-bin/show_pathway?hsa05012+7332+11315+65018+6622+7345+126328+374291+4708+4718+4719+4723+4725+6391+29796+1351+293+7416+7417+118424+51465+842+135+5566
Ovarian steroidogenesis	4913	30	7	0.647914	1.14605	0.5554	0.643189	1	1	Activated	http://www.genome.jp/dbget-bin/show_pathway?hsa04913+113+115+196883+5566+3949+5743+8605
Measles	5162	106	29	0.313169	4.57638	0.8556	0.657551	1	1	Activated	http://www.genome.jp/dbget-bin/show_pathway?hsa05162+4615+51135+57506+7297+4938+4179+5291+5296+207+3306+8667+3718+6777+3552+5610+1965+355+8795+8797+7189+1457+7161+595+894+9134+1017+1021+2932+29110
Carbohydrate digestion and absorption	4973	33	8	0.601713	0.811454	0.6356	0.665474	1	1	Activated	http://www.genome.jp/dbget-bin/show_pathway?hsa04973+482+3098+3099+80201+92579+5291+5296+207
Phototransduction	4744	11	3	0.542034	1.87997	0.6916	0.665846	1	1	Activated	http://www.genome.jp/dbget-bin/show_pathway?hsa04744+5158+2782+805
Prostate cancer	5215	93	21	0.735376	-17.7622	0.509	0.677541	1	1	Inhibited	http://www.genome.jp/dbget-bin/show_pathway?hsa05215+595+6934+1017+1869+1871+3845+1956+2064+2260+5156+8517+842+1385+9134+7039+2932+207+5291+5296+2078+7850
Adipocytokine signaling pathway	4920	59	14	0.632421	-4.2723	0.6272	0.680327	1	1	Inhibited	http://www.genome.jp/dbget-bin/show_pathway?hsa04920+126129+92579+2181+51703+5443+5562+32+51094+6256+6257+6513+8517+5602+207
B cell receptor signaling pathway	4662	68	15	0.749345	-12.0334	0.4992	0.682272	1	1	Inhibited	http://www.genome.jp/dbget-bin/show_pathway?hsa04662+8517+2932+84433+207+7410+5291+5296+975+3845+4772+5530+5532+5534+5879+27071
Phospholipase D signaling pathway	4072	122	28	0.724518	20.5071	0.5328	0.684337	1	1	Activated	http://www.genome.jp/dbget-bin/show_pathway?hsa04072+22800+3845+6237+207+5291+5296+25759+1956+5156+5898+5899+554+57121+5335+11069+7249+23396+113+115+196883+2768+8605+1606+160851+8525+1759+382+56894
Bile secretion	4976	47	11	0.649236	1.14605	0.629	0.692795	1	1	Activated	http://www.genome.jp/dbget-bin/show_pathway?hsa04976+482+113+115+196883+5566+5243+6513+10998+358+6256+3949
Staphylococcus aureus infection	5150	35	3	0.996579	19.4543	0.0232	0.692846	1	1	Activated	http://www.genome.jp/dbget-bin/show_pathway?hsa05150+1675+720+10747
JAK-STAT signaling pathway	4630	109	24	0.789742	-13.283	0.4684	0.696208	1	1	Inhibited	http://www.genome.jp/dbget-bin/show_pathway?hsa04630+207+5291+5296+122809+8651+8835+6777+10401+9063+8027+3718+7297+1441+1956+3590+3977+5156+53833+5618+595+894+598+338376+3574
Herpes simplex infection	5168	127	26	0.899124	-24.4968	0.2978	0.701037	1	1	Inhibited	http://www.genome.jp/dbget-bin/show_pathway?hsa05168+5602+5199+4615+8517+6347+3054+7189+29110+57506+6672+10629+27097+9569+5610+1965+4938+10482+7297+6732+1457+1017+983+972+355+8772+841
Breast cancer	5224	123	29	0.667744	-21.1058	0.6326	0.707535	1	1	Inhibited	http://www.genome.jp/dbget-bin/show_pathway?hsa05224+1956+8202+3845+25759+182+4855+2064+6667+28514+5291+5296+207+595+6934+1452+2932+10023+8322+8323+7473+7477+80326+1021+1869+1871+2260+675+2324+10912
cAMP signaling pathway	4024	151	27	0.984873	27.3194	0.0842	0.71164	1	1	Activated	http://www.genome.jp/dbget-bin/show_pathway?hsa04024+482+154+2867+3352+113+115+196883+5566+5291+5296+207+805+11069+5602+1385+135+4881+7434+5143+4772+22800+6237+116443+5348+7410+5879+5058
Adrenergic signaling in cardiomyocytes	4261	115	22	0.942577	18.892	0.2164	0.712361	1	1	Activated	http://www.genome.jp/dbget-bin/show_pathway?hsa04261+55799+783+9254+93589+7170+7171+482+154+113+115+196883+5566+207+1385+1386+6324+28227+5529+805+11069+5600+6300
Melanogenesis	4916	85	15	0.957778	-51.142	0.1832	0.719516	1	1	Inhibited	http://www.genome.jp/dbget-bin/show_pathway?hsa04916+5566+805+8322+8323+6934+1385+113+115+196883+2932+5443+7473+7477+80326+3845
Focal adhesion	4510	182	48	0.349862	-5.93533	0.8866	0.719687	1	1	Inhibited	http://www.genome.jp/dbget-bin/show_pathway?hsa04510+3691+3694+3655+3673+3675+3679+8515+2317+10627+1729+54776+207+7414+7408+5291+5296+23396+5747+824+394+1101+1291+1292+3381+3909+3914+3918+7148+7448+7450+858+595+894+1956+2064+2324+3791+4233+5156+7423+25759+2889+5602+5058+5062+5879+7410+2932
Shigellosis	5131	61	17	0.341665	2.15325	0.8948	0.724807	1	1	Activated	http://www.genome.jp/dbget-bin/show_pathway?hsa05131+5879+25+79767+9844+10092+10109+7414+64127+8767+8517+5602+5600+6300+10459+8976+5217+1729
Endocrine resistance	1522	91	25	0.322192	-5.25952	0.9044	0.725023	1	1	Inhibited	http://www.genome.jp/dbget-bin/show_pathway?hsa01522+1956+5469+8202+5566+3845+25759+113+115+196883+5291+5296+207+5600+6300+5602+182+4855+595+1869+1871+2064+638+6667+5747+28514
RNA transport	3013	147	36	0.578818	-1.0804	0.7714	0.7474	1	1	Inhibited	http://www.genome.jp/dbget-bin/show_pathway?hsa03013+1207+54960+96764+9939+10482+9688+53371+9631+59343+79023+6396+57122+8480+55746+6612+7341+10419+57510+1915+51068+10209+8667+8668+51095+9984+57187+84321+26986+5042+1965+8894+1977+9669+8892+129401+9513
Tuberculosis	5152	138	33	0.639292	-11.0977	0.7266	0.75118	1	1	Inhibited	http://www.genome.jp/dbget-bin/show_pathway?hsa05152+22925+5868+527+533+535+537+3916+805+11151+5530+5532+5534+1385+4800+4802+7189+929+4615+51135+8772+207+841+842+972+3552+8844+64127+8767+3329+5602+5600+6300+3656
Chronic myeloid leukemia	5220	75	19	0.510497	-3.40749	0.8266	0.752969	1	1	Inhibited	http://www.genome.jp/dbget-bin/show_pathway?hsa05220+2122+598+25+1487+1488+6777+4089+8517+25759+1869+1871+4088+1021+595+207+5291+5296+3845+10912
Necroptosis	4217	112	28	0.527603	-8.28017	0.8218	0.758377	1	1	Inhibited	http://www.genome.jp/dbget-bin/show_pathway?hsa04217+3718+7297+8795+8797+355+841+8837+8772+5610+6777+3552+5834+2746+2747+293+6609+5602+2512+823+824+10039+143+8605+25978+79643+92421+7416+7417
Melanoma	5218	60	14	0.65959	-9.85442	0.7288	0.764737	1	1	Inhibited	http://www.genome.jp/dbget-bin/show_pathway?hsa05218+999+595+1956+2260+4233+5156+1869+1871+1021+207+5291+5296+3845+10912
Rap1 signaling pathway	4015	177	39	0.835846	-28.8546	0.5246	0.768783	1	1	Inhibited	http://www.genome.jp/dbget-bin/show_pathway?hsa04015+1944+1945+1946+7423+1956+1969+2260+2324+3791+4233+5156+5879+5600+6300+7408+5217+999+11069+5898+5899+135+136+57121+2889+7410+56288+113+115+196883+5291+5296+207+3845+6237+1500+805+5335+5584+84612
Complement and coagulation cascades	4610	65	12	0.915096	7.52142	0.3722	0.770408	1	1	Activated	http://www.genome.jp/dbget-bin/show_pathway?hsa04610+2244+7450+3818+10747+710+4179+2+720+1191+7448+5329+1675
NF-kappa B signaling pathway	4064	88	15	0.970971	18.0237	0.2314	0.794166	1	1	Activated	http://www.genome.jp/dbget-bin/show_pathway?hsa04064+598+51135+4615+3554+8517+5335+84433+7189+6387+929+1457+8837+5743+388372+9560
Insulin secretion	4911	72	15	0.825376	4.32309	0.5934	0.796441	1	1	Activated	http://www.genome.jp/dbget-bin/show_pathway?hsa04911+6513+113+115+196883+5566+1385+1386+482+11069+6804+6616+6844+3710+3778+3783
mTOR signaling pathway	4150	134	26	0.946364	-23.287	0.3342	0.798412	1	1	Inhibited	http://www.genome.jp/dbget-bin/show_pathway?hsa04150+5291+5296+3845+207+7249+6446+10670+5562+1977+8408+9706+9681+6396+84219+83667+526+534+2887+201163+2932+7473+7477+80326+8322+8323+51719
Chagas disease (American trypanosomiasis)	5142	94	20	0.825032	-11.4754	0.6046	0.801925	1	1	Inhibited	http://www.genome.jp/dbget-bin/show_pathway?hsa05142+811+4615+51135+7189+5602+5600+6300+8517+4088+2769+5291+5296+207+355+8772+841+8837+6347+414062+6349
Neurotrophin signaling pathway	4722	112	27	0.614101	-6.6744	0.8186	0.801941	1	1	Inhibited	http://www.genome.jp/dbget-bin/show_pathway?hsa04722+4909+5291+5296+5335+25759+207+3845+2889+2932+6272+5602+9261+5600+6300+4215+25970+25+5879+7161+7189+10782+9500+8767+3656+51135+805+5663
Non-alcoholic fatty liver disease (NAFLD)	4932	135	27	0.925812	-19.5941	0.4044	0.80258	1	1	Inhibited	http://www.genome.jp/dbget-bin/show_pathway?hsa04932+207+5291+5296+2932+5562+51094+841+355+1965+1649+1571+5602+3552+5879+83737+1351+126328+374291+4708+4718+4719+4723+4725+6391+29796+7494+6256
Viral myocarditis	5416	35	5	0.958149	-6.77409	0.303	0.804633	1	1	Inhibited	http://www.genome.jp/dbget-bin/show_pathway?hsa05416+595+841+842+25+5879
Hepatitis C	5160	106	25	0.660419	-4.48236	0.7884	0.804767	1	1	Inhibited	http://www.genome.jp/dbget-bin/show_pathway?hsa05160+57506+29110+8517+7189+7297+975+1364+1365+1366+7122+4938+5610+1965+5600+6300+1956+3845+5291+5296+207+2932+5602+10197+6256+3949
Ras signaling pathway	4014	191	53	0.202109	1.04169	0.9822	0.814915	1	1	Activated	http://www.genome.jp/dbget-bin/show_pathway?hsa04014+22800+3845+6237+207+5291+5296+25759+1944+1945+1946+4909+7039+7423+1956+1969+2260+2324+3791+4233+5156+5879+23179+5863+5898+5899+25+598+8517+5602+8398+8605+5868+115727+10156+22821+5921+5922+8437+9462+11186+382+805+2782+2784+2788+2791+5335+5058+5062+29110+5966+8844+5566
Influenza A	5164	130	30	0.717686	6.52521	0.7604	0.817961	1	1	Activated	http://www.genome.jp/dbget-bin/show_pathway?hsa05164+57506+29110+1386+5291+5296+207+4615+51135+7297+4938+5600+6300+5602+3552+5610+3306+1965+8795+8797+293+7416+842+2932+10482+8480+6347+56649+355+3267+5045
C-type lectin receptor signaling pathway	4625	92	21	0.715946	6.89752	0.7718	0.823889	1	1	Activated	http://www.genome.jp/dbget-bin/show_pathway?hsa04625+8844+5058+22800+3845+6237+8517+841+9261+4772+5530+5532+5534+3710+5291+5296+207+805+5743+5600+6300+5602
Hepatitis B	5161	125	31	0.545874	4.49543	0.8902	0.828824	1	1	Activated	http://www.genome.jp/dbget-bin/show_pathway?hsa05161+842+332+1385+1386+6777+3845+5602+4089+537+4772+5291+5296+207+8517+355+8772+841+7529+7534+4088+3339+29110+57506+4615+595+1021+9134+1017+1869+1871+890
Glucagon signaling pathway	4922	84	20	0.633639	2.28718	0.8488	0.834156	1	1	Activated	http://www.genome.jp/dbget-bin/show_pathway?hsa04922+6513+5160+5566+5834+1385+1386+92579+207+126129+5256+805+5530+5532+5534+2203+32+5562+3710+3939+3945
Glioma	5214	67	15	0.727325	-6.80555	0.779	0.834289	1	1	Inhibited	http://www.genome.jp/dbget-bin/show_pathway?hsa05214+7039+1956+5156+805+25759+5291+5296+207+595+1021+1869+1871+5335+3845+10912
Renin-angiotensin system	4614	17	3	0.834393	0	NA	0.834393	1	1	Inhibited	http://www.genome.jp/dbget-bin/show_pathway?hsa04614+57486+183+5547
GnRH signaling pathway	4912	77	15	0.894519	-16.2815	0.5502	0.83491	1	1	Inhibited	http://www.genome.jp/dbget-bin/show_pathway?hsa04912+113+115+196883+5600+6300+10746+4215+4216+8605+3710+805+5566+3845+1956+5602
Gap junction	4540	72	17	0.645088	3.88635	0.8488	0.839486	1	1	Activated	http://www.genome.jp/dbget-bin/show_pathway?hsa04540+1453+2697+10746+983+5566+7082+7280+84617+113+115+196883+7277+7846+3845+1956+5156+3710
Thermogenesis	4714	175	34	0.964953	30.3949	0.3482	0.842523	1	1	Activated	http://www.genome.jp/dbget-bin/show_pathway?hsa04714+1385+5566+5600+6300+1386+113+115+196883+5468+4881+55818+6598+6604+8289+86+126129+7249+2260+3845+1376+2181+51703+11343+5562+126328+1351+29796+374291+4708+4718+4719+4723+4725+6391
Fc gamma R-mediated phagocytosis	4666	84	18	0.805445	-5.46296	0.713	0.842912	1	1	Inhibited	http://www.genome.jp/dbget-bin/show_pathway?hsa04666+5291+5296+5335+207+7410+5879+10810+10092+10109+8976+5058+7408+55616+8853+8398+23396+382+273
SNARE interactions in vesicular transport	4130	34	6	0.88422	1.21949	0.5912	0.843519	1	1	Activated	http://www.genome.jp/dbget-bin/show_pathway?hsa04130+10228+415117+143187+8674+6804+6844
Systemic lupus erythematosus	5322	30	3	0.989172	4.42156	0.1982	0.847106	1	1	Activated	http://www.genome.jp/dbget-bin/show_pathway?hsa05322+720+6632+6741
Choline metabolism in cancer	5231	86	22	0.483911	1.35881	0.9334	0.849261	1	1	Activated	http://www.genome.jp/dbget-bin/show_pathway?hsa05231+5602+3845+207+5291+5296+1956+5156+23446+6581+5335+9468+10434+8605+7249+1606+160851+8525+23396+8976+5879+10810+6667
cGMP-PKG signaling pathway	4022	137	29	0.86905	9.87699	0.6364	0.850827	1	1	Activated	http://www.genome.jp/dbget-bin/show_pathway?hsa04022+4881+3710+3778+8654+5997+5530+5532+5534+4772+489+3764+1385+1386+7408+6547+482+9569+207+4846+113+115+196883+5138+293+7416+7417+805+154+2768
Aldosterone-regulated sodium reabsorption	4960	33	6	0.865604	-2.15443	0.6436	0.851349	1	1	Inhibited	http://www.genome.jp/dbget-bin/show_pathway?hsa04960+482+6446+3845+5291+5296+2810
AGE-RAGE signaling pathway in diabetic complications	4933	96	20	0.852608	7.25112	0.666	0.85178	1	1	Activated	http://www.genome.jp/dbget-bin/show_pathway?hsa04933+5602+3845+5600+6300+4088+4089+3552+6777+595+207+1729+5291+5296+4846+5879+4772+7423+6347+113026+5335
Oxytocin signaling pathway	4921	123	28	0.741251	-5.23937	0.8038	0.855976	1	1	Inhibited	http://www.genome.jp/dbget-bin/show_pathway?hsa04921+3710+805+113+115+196883+5566+3845+8605+1938+8536+4846+54776+5743+55799+783+9254+93589+4881+5562+5530+5532+5534+4772+5997+1827+595+7226+1956
Amyotrophic lateral sclerosis (ALS)	5014	44	10	0.686837	1.47431	0.8506	0.859703	1	1	Activated	http://www.genome.jp/dbget-bin/show_pathway?hsa05014+598+842+5600+6300+57679+5879+5868+5530+5532+5534
Parathyroid hormone synthesis, secretion and action	4928	96	18	0.939371	-9.88883	0.5456	0.880337	1	1	Inhibited	http://www.genome.jp/dbget-bin/show_pathway?hsa04928+3710+113+115+196883+5566+5143+2625+409+10893+1956+2768+1385+1386+3727+6667+2260+6256+6257
Fc epsilon RI signaling pathway	4664	59	11	0.900592	-9.89222	0.6526	0.882193	1	1	Inhibited	http://www.genome.jp/dbget-bin/show_pathway?hsa04664+207+5600+6300+5291+5296+5335+3845+8605+5602+5879+7410
Calcium signaling pathway	4020	133	32	0.62293	-1.87903	0.9174	0.885468	1	1	Inhibited	http://www.genome.jp/dbget-bin/show_pathway?hsa04020+3706+5137+4846+7416+7417+6547+5530+5532+5534+1956+2064+2065+5156+2769+5335+113026+3710+5256+773+3269+6915+805+293+113+115+196883+489+135+136+154+5566+8912
Longevity regulating pathway - multiple species	4213	58	11	0.88785	-3.78982	0.7004	0.890816	1	1	Inhibited	http://www.genome.jp/dbget-bin/show_pathway?hsa04213+207+5291+5296+3845+5566+113+115+196883+5562+6648+3306
Endocrine and other factor-regulated calcium reabsorption	4961	41	5	0.986473	5.0223	0.3206	0.891342	1	1	Activated	http://www.genome.jp/dbget-bin/show_pathway?hsa04961+161+1759+5566+115+482
Circadian entrainment	4713	72	13	0.935568	7.97535	0.5904	0.891666	1	1	Activated	http://www.genome.jp/dbget-bin/show_pathway?hsa04713+805+2782+2784+2788+2791+8912+3710+113+115+196883+5566+9722+1385
IL-17 signaling pathway	4657	76	16	0.818344	0.475759	0.8016	0.892878	1	1	Activated	http://www.genome.jp/dbget-bin/show_pathway?hsa04657+7189+8517+3727+132014+5597+5600+5602+6300+8772+841+2932+6347+29110+51433+5743+9618
Apelin signaling pathway	4371	116	26	0.7653	-4.87682	0.8504	0.893552	1	1	Inhibited	http://www.genome.jp/dbget-bin/show_pathway?hsa04371+5562+2782+2784+2788+2791+207+3710+22800+3845+6237+7019+6547+595+113+115+196883+5566+4846+10014+11337+23710+182+4089+4088+999+805
Alcoholism	5034	83	17	0.856903	6.49001	0.799	0.910966	1	1	Activated	http://www.genome.jp/dbget-bin/show_pathway?hsa05034+116443+5566+1385+1386+10013+10014+83933+805+84254+2782+2784+2788+2791+135+136+3845+25759
Vascular smooth muscle contraction	4270	95	16	0.977876	13.2519	0.4808	0.917502	1	1	Activated	http://www.genome.jp/dbget-bin/show_pathway?hsa04270+54776+2768+3710+805+3778+8398+8605+135+136+4881+113+115+196883+5566+10266+10268
Thyroid hormone signaling pathway	4919	108	25	0.699514	-1.43649	0.9298	0.921071	1	1	Inhibited	http://www.genome.jp/dbget-bin/show_pathway?hsa04919+207+5291+5296+2932+113026+5335+3845+7067+1827+5566+10231+6513+482+6567+6256+6257+8202+90390+5469+7249+842+5214+4855+652+595
HIF-1 signaling pathway	4066	91	19	0.844881	-4.62674	0.8548	0.928553	1	1	Inhibited	http://www.genome.jp/dbget-bin/show_pathway?hsa04066+8453+112398+6513+1956+2064+5291+5296+207+5335+3939+5163+5160+3098+3099+80201+2597+4846+1977+8569
Longevity regulating pathway	4211	81	19	0.660567	0.683782	0.952	0.929188	1	1	Activated	http://www.genome.jp/dbget-bin/show_pathway?hsa04211+207+5291+5296+3845+5566+113+115+196883+5562+1385+1386+6648+7249+1977+27244+83667+51094+8408+5468
Estrogen signaling pathway	4915	105	23	0.794446	3.5938	0.9056	0.934534	1	1	Activated	http://www.genome.jp/dbget-bin/show_pathway?hsa04915+1956+6667+5566+3845+1385+1386+113+115+196883+5291+5296+207+4846+25759+3306+3710+805+8202+3860+3866+3868+3880+7039
T cell receptor signaling pathway	4660	94	19	0.88207	5.84023	0.8342	0.936337	1	1	Activated	http://www.genome.jp/dbget-bin/show_pathway?hsa04660+8517+207+84433+5291+5296+3845+4772+5530+5532+5534+7006+5335+7410+5058+5062+4690+5600+6300+2932
Retrograde endocannabinoid signaling	4723	107	23	0.823762	-0.137404	0.9026	0.942284	1	1	Inhibited	http://www.genome.jp/dbget-bin/show_pathway?hsa04723+3710+773+5743+2782+2784+2788+2791+11343+113+115+196883+5566+222236+5600+5602+6300+126328+374291+4708+4718+4719+4723+4725
Acute myeloid leukemia	5221	62	11	0.931795	-2.17663	0.7914	0.948106	1	1	Inhibited	http://www.genome.jp/dbget-bin/show_pathway?hsa05221+3845+6777+3728+595+6934+8517+207+5291+5296+929+1848
Huntington disease	5016	160	33	0.914163	-0.0545126	0.831	0.949912	1	1	Inhibited	http://www.genome.jp/dbget-bin/show_pathway?hsa05016+126328+374291+4708+4718+4719+4723+4725+6391+29796+1351+3064+23186+5433+5434+5435+5441+1742+293+7416+7417+7019+6648+161+841+146754+1770+55567+7802+7052+842+1385+5468+6667
FoxO signaling pathway	4068	121	29	0.629547	0.657169	0.9774	0.950528	1	1	Activated	http://www.genome.jp/dbget-bin/show_pathway?hsa04068+5602+5562+3845+92579+207+5291+5296+1956+1017+85417+891+9133+595+894+10733+5347+10912+6648+1901+664+11337+23710+9140+6446+4088+4089+5600+6300+901
Serotonergic synapse	4726	78	12	0.985238	-4.30795	0.5634	0.950713	1	1	Inhibited	http://www.genome.jp/dbget-bin/show_pathway?hsa04726+5566+3710+773+3352+2782+2784+2788+2791+8605+5743+1843+3845
Insulin resistance	4931	100	16	0.988564	-10.6685	0.538	0.953182	1	1	Inhibited	http://www.genome.jp/dbget-bin/show_pathway?hsa04931+5602+10998+11000+11001+5291+5296+2932+5509+4846+32+92579+5834+6513+207+1385+5562
NOD-like receptor signaling pathway	4621	138	32	0.711387	1.20334	0.9662	0.954152	1	1	Activated	http://www.genome.jp/dbget-bin/show_pathway?hsa04621+64127+8767+5602+5600+6300+7226+8517+29110+51135+3710+7297+4615+118429+2634+57506+7416+7417+140609+79184+7189+7295+55054+11337+23710+9140+10010+841+8772+598+9927+4938+6347
Amoebiasis	5146	79	14	0.951001	-2.11656	0.7688	0.954453	1	1	Inhibited	http://www.genome.jp/dbget-bin/show_pathway?hsa05146+3909+3914+3918+3554+7850+5868+929+5291+5296+2769+5566+7414+5747+1992
Cytokine-cytokine receptor interaction	4060	190	32	0.997264	9.61178	0.36	0.956442	1	1	Activated	http://www.genome.jp/dbget-bin/show_pathway?hsa04060+53833+3977+8807+7850+3556+3554+90+3552+10913+355+1896+338376+5618+3574+1441+3590+23529+6387+27242+8795+8797+9966+132014+388372+9560+414062+6349+2826+6347+3557+94+652
Osteoclast differentiation	4380	120	23	0.944878	-6.25759	0.8044	0.958685	1	1	Inhibited	http://www.genome.jp/dbget-bin/show_pathway?hsa04380+7189+8517+5602+5600+6300+4772+7297+5291+5296+207+3552+3554+3727+7006+5530+5532+5534+1385+8651+2274+5468+5879+4689
TNF signaling pathway	4668	108	19	0.973426	3.37402	0.7232	0.962968	1	1	Activated	http://www.genome.jp/dbget-bin/show_pathway?hsa04668+5600+6300+5602+8517+1385+1386+8772+841+6347+355+182+64127+5743+5291+5296+207+9530+83737+8837
Bacterial invasion of epithelial cells	5100	62	18	0.267495	0.0252036	0.9992	0.963503	1	1	Activated	http://www.genome.jp/dbget-bin/show_pathway?hsa05100+1495+5879+999+10092+10109+5747+23607+5291+5296+4233+1759+8976+25759+858+10459+7414+79767+9844
Pertussis	5133	67	11	0.965234	-3.84969	0.772	0.964889	1	1	Inhibited	http://www.genome.jp/dbget-bin/show_pathway?hsa05133+805+4615+3552+710+720+5600+6300+5602+7189+929+51135
Natural killer cell mediated cytotoxicity	4650	85	18	0.821534	2.71305	0.9514	0.965939	1	1	Activated	http://www.genome.jp/dbget-bin/show_pathway?hsa04650+4772+5530+5532+5534+5335+355+8795+8797+79465+80328+80329+5291+5296+3845+25759+5058+5879+7410
Amphetamine addiction	5031	54	9	0.946243	-1.27741	0.8718	0.973846	1	1	Inhibited	http://www.genome.jp/dbget-bin/show_pathway?hsa05031+116443+805+5566+1385+1386+5530+5532+5534+6804
Leishmaniasis	5140	54	8	0.975293	2.46847	0.8186	0.978972	1	1	Activated	http://www.genome.jp/dbget-bin/show_pathway?hsa05140+4615+3552+5600+6300+51135+7189+4689+5743
Cholinergic synapse	4725	90	15	0.977583	3.81844	0.8098	0.979268	1	1	Activated	http://www.genome.jp/dbget-bin/show_pathway?hsa04725+113+115+196883+5566+3710+773+2782+2784+2788+2791+1385+5291+5296+207+3845
Thyroid hormone synthesis	4918	60	12	0.849291	-0.258837	0.9736	0.982139	1	1	Inhibited	http://www.genome.jp/dbget-bin/show_pathway?hsa04918+5566+113+115+196883+482+7270+1385+1386+3710+2878+433+213
Platelet activation	4611	107	19	0.970125	5.34078	0.8796	0.984639	1	1	Activated	http://www.genome.jp/dbget-bin/show_pathway?hsa04611+3710+6915+3673+5291+5296+207+4846+5600+6300+10627+113+115+196883+8605+7450+5566+7408+2244+5584
AMPK signaling pathway	4152	110	24	0.804756	0.178853	0.987	0.985423	1	1	Activated	http://www.genome.jp/dbget-bin/show_pathway?hsa04152+5562+207+5291+5296+51094+126129+5214+2203+7249+92579+6319+1938+5468+32+51719+28227+5529+595+890+10890+9230+23417+1385+8408
Sphingolipid signaling pathway	4071	109	18	0.987091	4.74936	0.8374	0.98845	1	1	Activated	http://www.genome.jp/dbget-bin/show_pathway?hsa04071+207+5291+5296+1901+2768+3845+10558+340485+28227+5529+6609+130367+5602+5600+6300+166929+4846+5879
Gastric acid secretion	4971	59	8	0.989272	0.433164	0.8372	0.989866	1	1	Activated	http://www.genome.jp/dbget-bin/show_pathway?hsa04971+113+115+196883+5566+3710+482+7430+805
EGFR tyrosine kinase inhibitor resistance	1521	77	18	0.664843	0.0366501	0.9988	0.992809	1	1	Activated	http://www.genome.jp/dbget-bin/show_pathway?hsa01521+2065+2064+1956+2932+7039+25759+5335+5291+5296+207+3845+4233+5156+3791+598+2621+1977+9542
Long-term depression	4730	47	6	0.987261	-0.796373	0.9428	0.996492	1	1	Inhibited	http://www.genome.jp/dbget-bin/show_pathway?hsa04730+8605+2768+2781+773+3845+3710
Long-term potentiation	4720	55	7	0.991789	-1.26128	0.9426	0.997536	1	1	Inhibited	http://www.genome.jp/dbget-bin/show_pathway?hsa04720+5530+5532+5534+805+5566+3845+3710
TGF-beta signaling pathway	4350	75	10	0.995509	-0.982636	0.9204	0.997765	1	1	Inhibited	http://www.genome.jp/dbget-bin/show_pathway?hsa04350+4089+4088+4091+6667+1875+3399+3400+90+57154+652
Toxoplasmosis	5145	92	19	0.858154	0.00761101	0.999	0.998376	1	1	Activated	http://www.genome.jp/dbget-bin/show_pathway?hsa05145+4615+51135+7189+8517+5602+5600+6300+598+8651+842+841+207+3655+3909+3914+3918+3306+3949+7297
Cocaine addiction	5030	38	5	0.97595	0.0819464	0.9888	0.998703	1	1	Activated	http://www.genome.jp/dbget-bin/show_pathway?hsa05030+5566+1385+1386+116443+1742
Neuroactive ligand-receptor interaction	4080	126	20	0.994898	0	1	1	1	1	Inhibited	http://www.genome.jp/dbget-bin/show_pathway?hsa04080+5618+7067+116443+2901+7433+7434+1901+2859+5029+135+136+6915+2150+56288+554+3352+3269+154+1138+57053
Sulfur relay system	4122	8	1	0.898982	0	1	1	1	1	Inhibited	http://www.genome.jp/dbget-bin/show_pathway?hsa04122+4338
Ferroptosis	4216	36	8	0.706315	0	1	1	1	1	Inhibited	http://www.genome.jp/dbget-bin/show_pathway?hsa04216+23657+7417+55240+2512+84557+112483+2181+51703
Tight junction	4530	143	38	0.352295	0	1	1	1	1	Inhibited	http://www.genome.jp/dbget-bin/show_pathway?hsa04530+84612+57530+7082+23370+56288+5584+5879+50848+11346+5566+7408+5602+7430+91862+1364+1365+1366+7122+5562+9414+57826+7277+7846+8976+10096+57180+4771+2064+83700+154810+595+64398+27134+10627+4621+4628+79784+1740
Antigen processing and presentation	4612	38	7	0.869555	0	1	1	1	1	Inhibited	http://www.genome.jp/dbget-bin/show_pathway?hsa04612+972+4800+4802+1385+811+3306+10197
Intestinal immune network for IgA production	4672	24	2	0.990788	0	1	1	1	1	Inhibited	http://www.genome.jp/dbget-bin/show_pathway?hsa04672+2826+6387
Taste transduction	4742	29	8	0.438686	0	1	1	1	1	Inhibited	http://www.genome.jp/dbget-bin/show_pathway?hsa04742+3710+5137+773+259295+3352+196883+5566+2784
Type I diabetes mellitus	4940	17	5	0.422627	0	1	1	1	1	Inhibited	http://www.genome.jp/dbget-bin/show_pathway?hsa04940+1363+2571+3329+355+3552
Pancreatic secretion	4972	78	9	0.999028	0	1	1	1	1	Inhibited	http://www.genome.jp/dbget-bin/show_pathway?hsa04972+3710+3778+482+489+113+115+196883+5874+5879
Mineral absorption	4978	44	4	0.998002	0	1	1	1	1	Inhibited	http://www.genome.jp/dbget-bin/show_pathway?hsa04978+113235+2512+7779+482
Prion diseases	5020	29	3	0.986437	0	1	1	1	1	Inhibited	http://www.genome.jp/dbget-bin/show_pathway?hsa05020+4684+5566+3552
Malaria	5144	41	7	0.915351	0	1	1	1	1	Inhibited	http://www.genome.jp/dbget-bin/show_pathway?hsa05144+6382+975+4233+2995+5175+4615+6347
Transcriptional misregulation in cancer	5202	146	36	0.560153	0	1	1	1	1	Inhibited	http://www.genome.jp/dbget-bin/show_pathway?hsa05202+2130+2078+2118+466+1649+79058+7030+9915+7102+5468+4233+85414+2005+1655+7850+6256+6257+3728+929+5966+598+3206+5090+51274+8091+894+6667+7709+5747+4298+84444+1848+6495+51804+4066+10912
Viral carcinogenesis	5203	151	34	0.779965	0	1	1	1	1	Inhibited	http://www.genome.jp/dbget-bin/show_pathway?hsa05203+841+8517+5366+1385+1386+6777+5291+5296+5966+1017+1021+5423+3718+595+894+890+9134+3845+7529+7534+22938+2967+2960+10013+10014+83933+5922+5879+1111+9261+5610+5566+983+6672
Autoimmune thyroid disease	5320	10	1	0.943064	0	1	1	1	1	Inhibited	http://www.genome.jp/dbget-bin/show_pathway?hsa05320+355
Rheumatoid arthritis	5323	69	12	0.948576	0	1	1	1	1	Inhibited	http://www.genome.jp/dbget-bin/show_pathway?hsa05323+3552+155066+526+527+533+534+535+537+6387+414062+6349+6347
Allograft rejection	5330	9	1	0.92416	0	1	1	1	1	Inhibited	http://www.genome.jp/dbget-bin/show_pathway?hsa05330+355
Graft-versus-host disease	5332	11	2	0.801134	0	1	1	1	1	Inhibited	http://www.genome.jp/dbget-bin/show_pathway?hsa05332+355+3552
